# Supplementary material for: 2-[1′-(Benz­yloxy)spiro­[indane-1,2′-pyrrolidine]-5′-yl]aceto­nitrile
Source: Acta Crystallogr Sect E Struct Rep Online. 2013 Jul 3;69(Pt 8):o1192–3. doi: 10.1107/S1600536813017674 (PMC3793706; doi:10.1107/S1600536813017674)
Supplement: Supplementary file 1 [file e-69-o1192-sup1.cif]

##############################################################################
#                                                                            #
# This CIF contains the data in a paper accepted for publication in          #
# Acta Crystallographica Section E. It conforms to the requirements of       #
# Notes for Authors for Acta Crystallographica Section E, and has been       #
# peer reviewed under the auspices of the IUCr Commission on Journals.       #
#                                                                            #
# Full details of the Crystallographic Information File format               #
# are given in the paper "The Crystallographic Information File (CIF):       #
# a New Standard Archive File for Crystallography" by S. R. Hall, F. H.      #
# Allen and I. D. Brown [Acta Cryst. (1991), A47, 655-685].                  #
#                                                                            #
# The current version of the core CIF dictionary is obtainable from          #
# ftp://ftp.iucr.org/pub/cif_core.dic.                                       #
#                                                                            #
# Software is freely available for graphical display of the structure(s)     #
# in this CIF. For information consult the CIF software page                 #
# http://www.iucr.org/resources/cif/software.                                #
#                                                                            #
# This file may be used for bona fide research purposes within the           #
# scientific community so long as proper attribution is given to the journal # 
# article from which it was obtained.                                        #
#                                                                            #
##############################################################################
data_I
_audit_creation_method     SHELXL-97
_chemical_name_systematic
;
2-[1'-(Benzyloxy)spiro[indane-1,2'-pyrrolidine]-5'-yl]acetonitrile
;
_chemical_name_common     ?
_chemical_formula_moiety     'C21 H22 N2 O'
_chemical_formula_sum     'C21 H22 N2 O'
_chemical_formula_iupac     'C21 H22 N2 O'
_chemical_formula_weight     318.41
_chemical_melting_point     372.0(10)
_symmetry_cell_setting     triclinic
_symmetry_space_group_name_H-M     'P -1'
_symmetry_space_group_name_Hall     '-P 1'
loop_
    _symmetry_equiv_pos_as_xyz
    'x, y, z'
    '-x, -y, -z'
_cell_length_a     9.1688(4)
_cell_length_b     10.0800(4)
_cell_length_c     11.4141(6)
_cell_angle_alpha     98.826(2)
_cell_angle_beta     108.777(2)
_cell_angle_gamma     110.403(4)
_cell_volume     893.17(7)
_cell_formula_units_Z     2
_cell_measurement_reflns_used     5157
_cell_measurement_theta_min     2.910
_cell_measurement_theta_max     25.682
_cell_measurement_temperature     295
_exptl_crystal_description     'block'
_exptl_crystal_colour     'white'
_exptl_crystal_size_max     0.293
_exptl_crystal_size_mid     0.251
_exptl_crystal_size_min     0.153
_exptl_crystal_density_diffrn     1.184
_exptl_crystal_density_meas     ?
_exptl_crystal_density_method     'not measured'
_exptl_crystal_F_000     340
_exptl_absorpt_coefficient_mu     0.073
_exptl_absorpt_correction_type     none
_exptl_absorpt_process_details     ?
_exptl_absorpt_correction_T_min     ?
_exptl_absorpt_correction_T_max     ?
_diffrn_ambient_temperature     295
_diffrn_radiation_type     MoK\a
_diffrn_radiation_wavelength     0.71073
_diffrn_radiation_source     'fine-focus sealed tube'
_diffrn_radiation_monochromator     graphite
_diffrn_measurement_device_type     'Nonius KappaCCD'
_diffrn_measurement_device     '95mm CCD camera on \k-goniostat'
_diffrn_measurement_method     'CCD rotation images, thick slices'
_diffrn_detector_area_resol_mean     ?
_diffrn_reflns_number     6429
_diffrn_reflns_av_R_equivalents     0.0629
_diffrn_reflns_av_sigmaI/netI     0.0648
_diffrn_reflns_theta_min     3.04
_diffrn_reflns_theta_max     26.38
_diffrn_reflns_theta_full     26.38
_diffrn_measured_fraction_theta_max     0.986
_diffrn_measured_fraction_theta_full     0.986
_diffrn_reflns_limit_h_min     -11
_diffrn_reflns_limit_h_max     10
_diffrn_reflns_limit_k_min     -12
_diffrn_reflns_limit_k_max     12
_diffrn_reflns_limit_l_min     -14
_diffrn_reflns_limit_l_max     14
_diffrn_standards_number     0
_diffrn_standards_interval_count     .
_diffrn_standards_interval_time     .
_diffrn_standards_decay_%     ?
_refine_special_details
;
Refinement of <i>F</i>^2^ against ALL reflections. The weighted <i>R</i>-factor
<i>wR</i> and goodness of fit <i>S</i> are based on <i>F</i>^2^, conventional
<i>R</i>-factors <i>R</i> are based on <i>F</i>, with <i>F</i> set to zero for
negative <i>F</i>^2^. The threshold expression of <i>F</i>^2^ >
\s(<i>F</i>^2^) is used only for calculating <i>R</i>-factors(gt) <i>etc</i>.
and is not relevant to the choice of reflections for refinement.
<i>R</i>-factors based on <i>F</i>^2^ are statistically about twice as large
as those based on <i>F</i>, and <i>R</i>- factors based on ALL data will be
even larger.
;
_reflns_number_total     3617
_reflns_number_gt     2307
_reflns_threshold_expression     I>2\s(I)
_refine_ls_structure_factor_coef     Fsqd
_refine_ls_matrix_type     full
_refine_ls_R_factor_all     0.0922
_refine_ls_R_factor_gt     0.0593
_refine_ls_wR_factor_gt     0.1661
_refine_ls_wR_factor_ref     0.1912
_refine_ls_goodness_of_fit_ref     1.046
_refine_ls_restrained_S_all     1.046
_refine_ls_number_reflns     3617
_refine_ls_number_parameters     249
_refine_ls_number_restraints     3
_refine_ls_hydrogen_treatment     mixed
_refine_ls_weighting_scheme     calc
_refine_ls_weighting_details
         'calc w=1/[\s^2^(Fo^2^)+(0.0894P)^2^+0.0489P] where P=(Fo^2^+2Fc^2^)/3'
_atom_sites_solution_hydrogens     geom
_atom_sites_solution_primary     direct
_atom_sites_solution_secondary     difmap
_refine_ls_shift/su_max     0.000
_refine_ls_shift/su_mean     0.000
_refine_diff_density_max     0.113
_refine_diff_density_min     -0.127
_refine_ls_extinction_method     none
_refine_ls_extinction_coef     ?
loop_
    _atom_type_symbol
    _atom_type_description
    _atom_type_scat_dispersion_real
    _atom_type_scat_dispersion_imag
    _atom_type_scat_source
    'C' 'C' 0.0033 0.0016
                         'International Tables Vol C Tables 4.2.6.8 and 6.1.1.4'
    'H' 'H' 0.0000 0.0000
                         'International Tables Vol C Tables 4.2.6.8 and 6.1.1.4'
    'N' 'N' 0.0061 0.0033
                         'International Tables Vol C Tables 4.2.6.8 and 6.1.1.4'
    'O' 'O' 0.0106 0.0060
                         'International Tables Vol C Tables 4.2.6.8 and 6.1.1.4'
_computing_data_collection     'COLLECT (Nonius, 2000)'
_computing_cell_refinement     'SCALEPACK (Otwinowski & Minor, 1997)'
_computing_data_reduction     'DENZO and SCALEPACK (Otwinowski & Minor, 1997)'
_computing_structure_solution     'SHELXS97 (Sheldrick, 2008)'
_computing_structure_refinement     'SHELXL97 (Sheldrick, 2008)'
_computing_molecular_graphics
 'ORTEP-3 for Windows (Farrugia, 2012) and Mercury (Macrae <i>et al.</i>, 2006)'
_computing_publication_material     'WinGX (Farrugia, 2012)'
loop_
    _atom_site_type_symbol
    _atom_site_label
    _atom_site_fract_x
    _atom_site_fract_y
    _atom_site_fract_z
    _atom_site_U_iso_or_equiv
    _atom_site_adp_type
    _atom_site_calc_flag
    _atom_site_refinement_flags
    _atom_site_occupancy
    _atom_site_symmetry_multiplicity
    _atom_site_disorder_assembly
    _atom_site_disorder_group
    O O1 0.48268(14) 0.93003(12) 0.30050(11) 0.0770(4) Uani d . 1 1 . .
    N N1 0.46487(19) 0.78319(16) 0.30577(14) 0.0779(4) Uani d . 1 1 . .
    C C1 0.2926(2) 0.66924(19) 0.20916(18) 0.0789(5) Uani d . 1 1 . .
    C C2 0.1560(2) 0.72661(18) 0.18692(19) 0.0784(5) Uani d . 1 1 . .
    C C3 0.0707(3) 0.7469(2) 0.2642(2) 0.1021(7) Uani d . 1 1 . .
    H H3 0.0910 0.7198 0.3401 0.123 Uiso calc R 1 1 . .
    C C4 -0.0441(3) 0.8075(3) 0.2276(3) 0.1190(8) Uani d . 1 1 . .
    H H4 -0.1011 0.8212 0.2794 0.143 Uiso calc R 1 1 . .
    C C5 -0.0749(3) 0.8472(3) 0.1174(3) 0.1224(9) Uani d . 1 1 . .
    H H5 -0.1503 0.8905 0.0955 0.147 Uiso calc R 1 1 . .
    C C6 0.0039(3) 0.8241(3) 0.0373(2) 0.1114(8) Uani d . 1 1 . .
    H H6 -0.0198 0.8491 -0.0396 0.134 Uiso calc R 1 1 . .
    C C7 0.1202(2) 0.7625(2) 0.07324(19) 0.0878(5) Uani d U 1 1 . .
    C C8 0.2196(3) 0.7262(3) 0.0030(2) 0.1071(7) Uani d U 1 1 . .
    H H8A 0.3110 0.8155 0.0083 0.128 Uiso calc R 1 1 . .
    H H8B 0.1470 0.6717 -0.0876 0.128 Uiso calc R 1 1 . .
    C C9 0.2901(3) 0.6305(2) 0.07358(19) 0.0958(6) Uani d . 1 1 . .
    H H9A 0.2181 0.5260 0.0281 0.115 Uiso calc R 1 1 . .
    H H9B 0.4041 0.6519 0.0789 0.115 Uiso calc R 1 1 . .
    C C10 0.2684(4) 0.5431(3) 0.2722(3) 0.1171(8) Uani d . 1 1 . .
    H H10A 0.1538 0.5014 0.2686 0.141 Uiso calc R 1 1 . .
    H H10B 0.2867 0.4648 0.2269 0.141 Uiso calc R 1 1 . .
    C C11 0.3975(4) 0.6097(3) 0.4117(3) 0.1284(10) Uani d . 1 1 . .
    H H11A 0.3433 0.5835 0.4703 0.154 Uiso calc R 1 1 . .
    H H11B 0.4862 0.5751 0.4251 0.154 Uiso calc R 1 1 . .
    C C12 0.4700(4) 0.7747(3) 0.4335(2) 0.1040(7) Uani d U 1 1 . .
    C C15 0.6189(2) 0.9965(2) 0.2623(2) 0.0990(7) Uani d . 1 1 . .
    H H15A 0.5962 0.9367 0.1778 0.119 Uiso calc R 1 1 . .
    H H15B 0.7253 1.0050 0.3246 0.119 Uiso calc R 1 1 . .
    C C16 0.6290(2) 1.1473(2) 0.2575(2) 0.0853(5) Uani d . 1 1 . .
    C C17 0.4913(2) 1.1636(2) 0.1765(2) 0.1015(7) Uani d . 1 1 . .
    H H17 0.3909 1.0799 0.1244 0.122 Uiso calc R 1 1 . .
    C C18 0.5008(3) 1.3020(2) 0.1720(2) 0.1035(7) Uani d . 1 1 . .
    H H18 0.4072 1.3108 0.1167 0.124 Uiso calc R 1 1 . .
    C C19 0.6473(3) 1.4269(2) 0.2482(2) 0.0987(6) Uani d . 1 1 . .
    H H19 0.6535 1.5203 0.2450 0.118 Uiso calc R 1 1 . .
    C C20 0.7837(3) 1.4125(2) 0.3289(2) 0.0985(7) Uani d . 1 1 . .
    H H20 0.8833 1.4968 0.3811 0.118 Uiso calc R 1 1 . .
    C C21 0.7759(2) 1.2749(2) 0.3340(2) 0.0913(6) Uani d . 1 1 . .
    H H21 0.8704 1.2674 0.3896 0.110 Uiso calc R 1 1 . .
    N N2A 0.8984(16) 0.801(2) 0.4992(18) 0.115(3) Uani d P 0.44 1 A 1
    C C13A 0.6184(11) 0.8347(10) 0.5469(9) 0.097(2) Uani d PU 0.44 1 A 1
    H H131 0.5934 0.8012 0.6163 0.116 Uiso calc PR 0.44 1 A 1
    H H132 0.6644 0.9421 0.5727 0.116 Uiso calc PR 0.44 1 A 1
    C C14A 0.7383(11) 0.7889(10) 0.5243(10) 0.088(2) Uani d P 0.44 1 A 1
    N N2B 0.8463(15) 0.7591(16) 0.5103(16) 0.131(3) Uani d P 0.56 1 A 2
    C C13B 0.6718(10) 0.8878(9) 0.5325(7) 0.1077(18) Uani d PU 0.56 1 A 2
    H H133 0.6979 0.9843 0.5184 0.129 Uiso calc PR 0.56 1 A 2
    H H134 0.6827 0.9002 0.6214 0.129 Uiso calc PR 0.56 1 A 2
    C C14B 0.7995(10) 0.8369(8) 0.5167(8) 0.0904(18) Uani d P 0.56 1 A 2
    H H12 0.400(3) 0.821(2) 0.454(2) 0.109(6) Uiso d . 1 1 . .
loop_
    _atom_site_aniso_label
    _atom_site_aniso_U_11
    _atom_site_aniso_U_22
    _atom_site_aniso_U_33
    _atom_site_aniso_U_12
    _atom_site_aniso_U_13
    _atom_site_aniso_U_23
    O1 0.0734(7) 0.0694(7) 0.0904(8) 0.0416(6) 0.0252(6) 0.0203(6)
    N1 0.0945(10) 0.0754(9) 0.0749(9) 0.0552(8) 0.0267(8) 0.0232(7)
    C1 0.0921(12) 0.0670(10) 0.0862(12) 0.0423(9) 0.0369(10) 0.0232(8)
    C2 0.0791(10) 0.0624(9) 0.0939(13) 0.0315(8) 0.0337(9) 0.0232(8)
    C3 0.1121(15) 0.0891(13) 0.1370(18) 0.0530(12) 0.0723(14) 0.0453(13)
    C4 0.1025(16) 0.1018(17) 0.175(3) 0.0558(14) 0.0705(17) 0.0389(17)
    C5 0.0930(15) 0.1002(16) 0.161(3) 0.0525(13) 0.0300(16) 0.0244(17)
    C6 0.1009(15) 0.0993(16) 0.1069(16) 0.0462(13) 0.0078(13) 0.0261(13)
    C7 0.0812(11) 0.0782(11) 0.0837(12) 0.0311(9) 0.0157(9) 0.0162(9)
    C8 0.1162(15) 0.1236(18) 0.0698(12) 0.0529(13) 0.0265(10) 0.0182(11)
    C9 0.1021(13) 0.0907(13) 0.0840(13) 0.0428(11) 0.0335(11) 0.0031(10)
    C10 0.157(2) 0.0902(15) 0.156(2) 0.0813(15) 0.084(2) 0.0627(15)
    C11 0.203(3) 0.153(2) 0.135(2) 0.135(2) 0.107(2) 0.0954(19)
    C12 0.1553(19) 0.1313(18) 0.0756(12) 0.1116(16) 0.0472(12) 0.0407(11)
    C15 0.0703(11) 0.0884(14) 0.1379(18) 0.0410(10) 0.0376(11) 0.0254(12)
    C16 0.0615(9) 0.0775(11) 0.1134(15) 0.0298(8) 0.0346(9) 0.0204(10)
    C17 0.0653(10) 0.0742(12) 0.1411(18) 0.0269(9) 0.0232(11) 0.0170(11)
    C18 0.0837(12) 0.0872(14) 0.1346(18) 0.0407(11) 0.0354(12) 0.0290(12)
    C19 0.1060(15) 0.0746(12) 0.1174(16) 0.0322(11) 0.0545(14) 0.0286(11)
    C20 0.0870(13) 0.0801(13) 0.1029(15) 0.0109(10) 0.0380(12) 0.0208(11)
    C21 0.0659(10) 0.0980(14) 0.0982(14) 0.0245(10) 0.0316(10) 0.0269(11)
    N2A 0.096(7) 0.119(8) 0.122(5) 0.060(6) 0.022(5) 0.029(5)
    C13A 0.146(5) 0.111(6) 0.080(3) 0.097(4) 0.048(2) 0.041(3)
    C14A 0.086(5) 0.081(5) 0.090(4) 0.042(4) 0.020(4) 0.024(4)
    N2B 0.109(7) 0.124(8) 0.146(6) 0.070(6) 0.026(5) 0.011(5)
    C13B 0.171(3) 0.120(5) 0.060(2) 0.103(3) 0.032(3) 0.031(3)
    C14B 0.090(5) 0.080(4) 0.089(3) 0.046(3) 0.013(3) 0.017(3)
_geom_special_details
;
 All esds (except the esd in the dihedral angle between two l.s. planes)
 are estimated using the full covariance matrix.  The cell esds are taken
 into account individually in the estimation of esds in distances, angles
 and torsion angles; correlations between esds in cell parameters are only
 used when they are defined by crystal symmetry.  An approximate (isotropic)
 treatment of cell esds is used for estimating esds involving l.s. planes.
;
loop_
    _geom_bond_atom_site_label_1
    _geom_bond_atom_site_label_2
    _geom_bond_site_symmetry_2
    _geom_bond_distance
    _geom_bond_publ_flag
    O1 C15 . 1.434(2) ?
    O1 N1 . 1.4444(17) ?
    N1 C12 . 1.460(3) ?
    N1 C1 . 1.502(2) ?
    C1 C2 . 1.520(2) ?
    C1 C9 . 1.528(3) ?
    C1 C10 . 1.540(3) ?
    C2 C7 . 1.369(3) ?
    C2 C3 . 1.390(3) ?
    C3 C4 . 1.378(3) ?
    C3 H3 . 0.9300 ?
    C4 C5 . 1.351(4) ?
    C4 H4 . 0.9300 ?
    C5 C6 . 1.375(4) ?
    C5 H5 . 0.9300 ?
    C6 C7 . 1.396(3) ?
    C6 H6 . 0.9300 ?
    C7 C8 . 1.491(3) ?
    C8 C9 . 1.529(3) ?
    C8 H8A . 0.9700 ?
    C8 H8B . 0.9700 ?
    C9 H9A . 0.9700 ?
    C9 H9B . 0.9700 ?
    C10 C11 . 1.514(4) ?
    C10 H10A . 0.9700 ?
    C10 H10B . 0.9700 ?
    C11 C12 . 1.505(4) ?
    C11 H11A . 0.9700 ?
    C11 H11B . 0.9700 ?
    C12 C13A . 1.395(9) ?
    C12 C13B . 1.670(8) ?
    C12 H12 . 0.97(2) ?
    C15 C16 . 1.501(3) ?
    C15 H15A . 0.9700 ?
    C15 H15B . 0.9700 ?
    C16 C17 . 1.384(3) ?
    C16 C21 . 1.387(3) ?
    C17 C18 . 1.377(3) ?
    C17 H17 . 0.9300 ?
    C18 C19 . 1.371(3) ?
    C18 H18 . 0.9300 ?
    C19 C20 . 1.364(3) ?
    C19 H19 . 0.9300 ?
    C20 C21 . 1.374(3) ?
    C20 H20 . 0.9300 ?
    C21 H21 . 0.9300 ?
    N2A C14A . 1.553(17) ?
    C13A C14A . 1.410(16) ?
    C13A H131 . 0.9700 ?
    C13A H132 . 0.9700 ?
    N2B C14B . 1.021(17) ?
    C13B C14B . 1.481(13) ?
    C13B H133 . 0.9700 ?
    C13B H134 . 0.9700 ?
loop_
    _geom_angle_atom_site_label_1
    _geom_angle_atom_site_label_2
    _geom_angle_atom_site_label_3
    _geom_angle_site_symmetry_1
    _geom_angle_site_symmetry_3
    _geom_angle
    _geom_angle_publ_flag
    C15 O1 N1 . . 109.50(12) ?
    O1 N1 C12 . . 107.46(13) ?
    O1 N1 C1 . . 110.06(12) ?
    C12 N1 C1 . . 106.19(16) ?
    N1 C1 C2 . . 112.94(14) ?
    N1 C1 C9 . . 111.30(15) ?
    C2 C1 C9 . . 101.77(16) ?
    N1 C1 C10 . . 100.66(17) ?
    C2 C1 C10 . . 115.07(17) ?
    C9 C1 C10 . . 115.58(17) ?
    C7 C2 C3 . . 119.32(19) ?
    C7 C2 C1 . . 111.24(17) ?
    C3 C2 C1 . . 129.44(18) ?
    C4 C3 C2 . . 119.6(2) ?
    C4 C3 H3 . . 120.2 ?
    C2 C3 H3 . . 120.2 ?
    C5 C4 C3 . . 120.8(3) ?
    C5 C4 H4 . . 119.6 ?
    C3 C4 H4 . . 119.6 ?
    C4 C5 C6 . . 120.7(2) ?
    C4 C5 H5 . . 119.6 ?
    C6 C5 H5 . . 119.6 ?
    C5 C6 C7 . . 118.9(2) ?
    C5 C6 H6 . . 120.5 ?
    C7 C6 H6 . . 120.5 ?
    C2 C7 C6 . . 120.5(2) ?
    C2 C7 C8 . . 110.62(18) ?
    C6 C7 C8 . . 128.8(2) ?
    C7 C8 C9 . . 103.76(17) ?
    C7 C8 H8A . . 111.0 ?
    C9 C8 H8A . . 111.0 ?
    C7 C8 H8B . . 111.0 ?
    C9 C8 H8B . . 111.0 ?
    H8A C8 H8B . . 109.0 ?
    C1 C9 C8 . . 106.36(16) ?
    C1 C9 H9A . . 110.5 ?
    C8 C9 H9A . . 110.5 ?
    C1 C9 H9B . . 110.5 ?
    C8 C9 H9B . . 110.5 ?
    H9A C9 H9B . . 108.6 ?
    C11 C10 C1 . . 106.99(19) ?
    C11 C10 H10A . . 110.3 ?
    C1 C10 H10A . . 110.3 ?
    C11 C10 H10B . . 110.3 ?
    C1 C10 H10B . . 110.3 ?
    H10A C10 H10B . . 108.6 ?
    C12 C11 C10 . . 105.04(17) ?
    C12 C11 H11A . . 110.7 ?
    C10 C11 H11A . . 110.7 ?
    C12 C11 H11B . . 110.7 ?
    C10 C11 H11B . . 110.7 ?
    H11A C11 H11B . . 108.8 ?
    C13A C12 N1 . . 124.5(4) ?
    C13A C12 C11 . . 105.6(4) ?
    N1 C12 C11 . . 101.52(17) ?
    N1 C12 C13B . . 103.0(3) ?
    C11 C12 C13B . . 122.4(3) ?
    C13A C12 H12 . . 103.9(13) ?
    N1 C12 H12 . . 107.9(12) ?
    C11 C12 H12 . . 113.9(13) ?
    C13B C12 H12 . . 106.6(13) ?
    O1 C15 C16 . . 106.64(14) ?
    O1 C15 H15A . . 110.4 ?
    C16 C15 H15A . . 110.4 ?
    O1 C15 H15B . . 110.4 ?
    C16 C15 H15B . . 110.4 ?
    H15A C15 H15B . . 108.6 ?
    C17 C16 C21 . . 117.70(19) ?
    C17 C16 C15 . . 121.00(17) ?
    C21 C16 C15 . . 121.30(18) ?
    C18 C17 C16 . . 120.93(19) ?
    C18 C17 H17 . . 119.5 ?
    C16 C17 H17 . . 119.5 ?
    C19 C18 C17 . . 120.5(2) ?
    C19 C18 H18 . . 119.7 ?
    C17 C18 H18 . . 119.7 ?
    C20 C19 C18 . . 119.1(2) ?
    C20 C19 H19 . . 120.4 ?
    C18 C19 H19 . . 120.4 ?
    C19 C20 C21 . . 120.88(19) ?
    C19 C20 H20 . . 119.6 ?
    C21 C20 H20 . . 119.6 ?
    C20 C21 C16 . . 120.8(2) ?
    C20 C21 H21 . . 119.6 ?
    C16 C21 H21 . . 119.6 ?
    C12 C13A C14A . . 109.0(8) ?
    C12 C13A H131 . . 109.9 ?
    C14A C13A H131 . . 109.9 ?
    C12 C13A H132 . . 109.9 ?
    C14A C13A H132 . . 109.9 ?
    H131 C13A H132 . . 108.3 ?
    C13A C14A N2A . . 158.1(9) ?
    C14B C13B C12 . . 115.0(6) ?
    C14B C13B H133 . . 108.5 ?
    C12 C13B H133 . . 108.5 ?
    C14B C13B H134 . . 108.5 ?
    C12 C13B H134 . . 108.5 ?
    H133 C13B H134 . . 107.5 ?
    N2B C14B C13B . . 152.4(10) ?
loop_
    _geom_torsion_atom_site_label_1
    _geom_torsion_atom_site_label_2
    _geom_torsion_atom_site_label_3
    _geom_torsion_atom_site_label_4
    _geom_torsion_site_symmetry_1
    _geom_torsion_site_symmetry_2
    _geom_torsion_site_symmetry_3
    _geom_torsion_site_symmetry_4
    _geom_torsion
    _geom_torsion_publ_flag
    C15 O1 N1 C12 . . . . 127.02(18) ?
    C15 O1 N1 C1 . . . . -117.76(16) ?
    O1 N1 C1 C2 . . . . -31.15(19) ?
    C12 N1 C1 C2 . . . . 84.87(17) ?
    O1 N1 C1 C9 . . . . 82.60(17) ?
    C12 N1 C1 C9 . . . . -161.38(16) ?
    O1 N1 C1 C10 . . . . -154.38(14) ?
    C12 N1 C1 C10 . . . . -38.36(19) ?
    N1 C1 C2 C7 . . . . 102.02(18) ?
    C9 C1 C2 C7 . . . . -17.40(19) ?
    C10 C1 C2 C7 . . . . -143.16(19) ?
    N1 C1 C2 C3 . . . . -77.2(2) ?
    C9 C1 C2 C3 . . . . 163.37(19) ?
    C10 C1 C2 C3 . . . . 37.6(3) ?
    C7 C2 C3 C4 . . . . -2.2(3) ?
    C1 C2 C3 C4 . . . . 176.98(19) ?
    C2 C3 C4 C5 . . . . 0.1(4) ?
    C3 C4 C5 C6 . . . . 1.9(4) ?
    C4 C5 C6 C7 . . . . -1.7(4) ?
    C3 C2 C7 C6 . . . . 2.4(3) ?
    C1 C2 C7 C6 . . . . -176.96(17) ?
    C3 C2 C7 C8 . . . . -177.52(18) ?
    C1 C2 C7 C8 . . . . 3.2(2) ?
    C5 C6 C7 C2 . . . . -0.4(3) ?
    C5 C6 C7 C8 . . . . 179.4(2) ?
    C2 C7 C8 C9 . . . . 12.6(2) ?
    C6 C7 C8 C9 . . . . -167.3(2) ?
    N1 C1 C9 C8 . . . . -96.19(19) ?
    C2 C1 C9 C8 . . . . 24.4(2) ?
    C10 C1 C9 C8 . . . . 149.8(2) ?
    C7 C8 C9 C1 . . . . -23.2(2) ?
    N1 C1 C10 C11 . . . . 16.2(2) ?
    C2 C1 C10 C11 . . . . -105.6(2) ?
    C9 C1 C10 C11 . . . . 136.2(2) ?
    C1 C10 C11 C12 . . . . 10.2(3) ?
    O1 N1 C12 C13A . . . . -78.5(5) ?
    C1 N1 C12 C13A . . . . 163.7(5) ?
    O1 N1 C12 C11 . . . . 163.27(17) ?
    C1 N1 C12 C11 . . . . 45.5(2) ?
    O1 N1 C12 C13B . . . . -69.3(3) ?
    C1 N1 C12 C13B . . . . 173.0(3) ?
    C10 C11 C12 C13A . . . . -164.3(5) ?
    C10 C11 C12 N1 . . . . -33.3(2) ?
    C10 C11 C12 C13B . . . . -146.9(4) ?
    N1 O1 C15 C16 . . . . 179.41(14) ?
    O1 C15 C16 C17 . . . . -59.3(3) ?
    O1 C15 C16 C21 . . . . 120.56(19) ?
    C21 C16 C17 C18 . . . . 0.3(3) ?
    C15 C16 C17 C18 . . . . -179.8(2) ?
    C16 C17 C18 C19 . . . . -0.3(4) ?
    C17 C18 C19 C20 . . . . 0.0(4) ?
    C18 C19 C20 C21 . . . . 0.2(3) ?
    C19 C20 C21 C16 . . . . -0.1(3) ?
    C17 C16 C21 C20 . . . . -0.2(3) ?
    C15 C16 C21 C20 . . . . -179.98(18) ?
    N1 C12 C13A C14A . . . . -49.7(7) ?
    C11 C12 C13A C14A . . . . 66.6(6) ?
    C13B C12 C13A C14A . . . . -73.4(17) ?
    C12 C13A C14A N2A . . . . 105(3) ?
    C13A C12 C13B C14B . . . . 93.7(19) ?
    N1 C12 C13B C14B . . . . -66.5(5) ?
    C11 C12 C13B C14B . . . . 46.4(6) ?
    C12 C13B C14B N2B . . . . -51(3) ?
loop_
    _geom_hbond_atom_site_label_D
    _geom_hbond_atom_site_label_H
    _geom_hbond_atom_site_label_A
    _geom_hbond_site_symmetry_A
    _geom_hbond_distance_DH
    _geom_hbond_distance_HA
    _geom_hbond_distance_DA
    _geom_hbond_angle_DHA
    C21 H21 N2B 2_776 0.93 2.61 3.511(15) 164.4
    C21 H21 N2A 2_776 0.93 2.48 3.390(18) 168.0
    C13B H134 O1 2_676 0.97 2.87 3.389(9) 114.5
data_global
_journal_date_recd_electronic     2013-06-20
_journal_date_accepted     2013-06-26
_journal_name_full     'Acta Crystallographica, Section E'
_journal_year     2013
_journal_volume     69
_journal_issue      8
_journal_page_first     o1192
_journal_page_last     o1193
_journal_paper_category     QO
_journal_paper_doi     10.1107/S1600536813017674
_journal_coeditor_code     HG5325
_publ_contact_author_name     'Dr. Rodolfo Moreno-Fuquen'
_publ_contact_author_address
;
     Departamento de Qu\'imica. Facultad de Ciencias,
     Universidad del Valle, Apartado 25360, Santiago de Cali,
     Colombia
;
_publ_contact_author_email     'rodimo26@yahoo.es'
_publ_contact_author_fax     '57 23 392440'
_publ_contact_author_phone     '57 23 393248'
_publ_section_title
;
2-[1'-(Benzyloxy)spiro[indane-1,2'-pyrrolidine]-5'-yl]acetonitrile
;
loop_
    _publ_author_name
    _publ_author_address
    'Moreno-Fuquen, Rodolfo'
;    Departamento de Qu\'imica, Facultad de Ciencias,
     Universidad del Valle
     Apartado 25360, Santiago de Cali,
     Colombia
;
    'Soto, Diana M.'
;    Departamento de Qu\'imica, Facultad de Ciencias,
     Universidad del Valle
     Apartado 25360, Santiago de Cali,
     Colombia
;
    'Jaramillo-G\'omez, Luz M.'
;    Departamento de Qu\'imica, Facultad de Ciencias,
     Universidad del Valle
     Apartado 25360, Santiago de Cali,
     Colombia
;
    'Ellena, Javier'
;    Instituto de F\'isica de S\~ao Carlos, IFSC,
      Universidade de S\~ao Paulo, USP,
      S\~ao Carlos, SP,
      Brazil.
;
    'Tenorio, Juan C.'
;    Instituto de F\'isica de S\~ao Carlos, IFSC,
      Universidade de S\~ao Paulo, USP,
      S\~ao Carlos, SP,
      Brazil.
;
