# Supplementary material for: 2-[1′-(Benz­yloxy)spiro­[indane-1,2′-pyrrolidine]-5′-yl]aceto­nitrile
Source: Acta Crystallogr Sect E Struct Rep Online. 2013 Jul 3;69(Pt 8):o1192–3. doi: 10.1107/S1600536813017674 (PMC3793706; doi:10.1107/S1600536813017674)
Supplement: Supplementary file 2 [file e-69-o1192-Isup2.hkl]

# 
# h,k,l, Fc-squared, Fo-squared, sigma(Fo-squared) and status flag 
# 
data_I
_shelx_title ' import in P -1' 
_shelx_refln_list_code          4 
_shelx_F_calc_maximum       31.16 
_exptl_crystal_F_000       340.00 
_reflns_d_resolution_high  0.7997 
 
loop_ 
 _symmetry_equiv_pos_as_xyz 
 'x, y, z' 
 '-x, -y, -z' 
 
_cell_length_a     9.1688 
_cell_length_b    10.0800 
_cell_length_c    11.4141 
_cell_angle_alpha  98.826 
_cell_angle_beta  108.777 
_cell_angle_gamma 110.403 
 
_shelx_F_squared_multiplier     1.000 
 
loop_ 
 _refln_index_h 
 _refln_index_k 
 _refln_index_l 
 _refln_F_squared_calc 
 _refln_F_squared_meas 
 _refln_F_squared_sigma 
 _refln_observed_status 
   2   0   0      110.83       98.62      2.33 o 
   3   0   0      218.81      214.20      4.87 o 
   4   0   0       97.67       92.69      1.85 o 
   5   0   0       50.49       52.27      0.94 o 
   6   0   0       17.28       16.22      0.51 o 
   7   0   0       38.23       41.18      1.48 o 
   8   0   0       15.20       14.12      0.74 o 
   9   0   0        1.96        1.71      0.35 o 
 -10   1   0        0.04        0.91      0.44 o 
  -9   1   0        6.62        6.59      0.53 o 
  -8   1   0       16.16       19.14      1.02 o 
  -7   1   0       12.03       12.06      0.42 o 
  -6   1   0       37.90       43.97      0.85 o 
  -5   1   0       10.07       13.25      0.31 o 
  -4   1   0       88.06       90.09      1.67 o 
  -3   1   0        0.28        0.16      0.07 o 
   2   1   0      869.39      837.81     28.95 o 
   3   1   0       47.36       45.79      1.38 o 
   4   1   0       79.50       81.19      4.30 o 
   5   1   0        0.01        0.07      0.09 o 
   6   1   0        0.01        0.00      0.10 o 
   7   1   0        4.81        5.18      0.62 o 
   8   1   0        0.36        0.15      0.34 o 
   9   1   0        0.09        0.21      0.32 o 
 -10   2   0        0.44        0.16      0.36 o 
  -9   2   0        6.30        7.63      0.82 o 
  -8   2   0        0.84        1.42      0.13 o 
  -7   2   0        0.26        0.13      0.11 o 
  -6   2   0        3.64        3.23      0.30 o 
  -5   2   0       81.41       89.31      5.21 o 
  -4   2   0       18.57       19.59      1.66 o 
  -3   2   0      575.05      595.10     20.74 o 
  -2   2   0      449.74      417.00     10.78 o 
   2   2   0      335.77      299.51      5.05 o 
   3   2   0      511.37      597.04     16.15 o 
   4   2   0       85.17       96.72      4.90 o 
   5   2   0        0.57        0.42      0.09 o 
   6   2   0        1.30        1.11      0.10 o 
   7   2   0        0.20        0.16      0.34 o 
   8   2   0        0.09        0.12      0.36 o 
 -10   3   0        2.01        1.80      0.41 o 
  -9   3   0        1.86        1.71      0.71 o 
  -8   3   0        3.71        3.51      0.18 o 
  -7   3   0       12.67       16.28      1.98 o 
  -6   3   0        9.08       13.92      0.40 o 
  -5   3   0        6.73        3.83      0.30 o 
  -4   3   0       43.98       37.98      2.86 o 
  -3   3   0       30.70       28.67      0.59 o 
  -2   3   0        3.83        2.95      0.22 o 
  -1   3   0      370.55      347.66     18.94 o 
   0   3   0      640.39      652.50     12.79 o 
   1   3   0      161.48      173.56      2.40 o 
   3   3   0       36.53       36.85      1.55 o 
   4   3   0        3.78        4.66      0.17 o 
   5   3   0        0.12        0.07      0.26 o 
   6   3   0        0.20        0.07      0.12 o 
   7   3   0        2.18        2.95      0.44 o 
   8   3   0        0.32        0.97      0.52 o 
 -10   4   0        0.28        1.11      0.45 o 
  -9   4   0        1.90        1.22      0.31 o 
  -8   4   0        0.73        0.93      0.17 o 
  -7   4   0        0.53        0.44      0.15 o 
  -6   4   0        0.58        0.96      0.42 o 
  -5   4   0       63.92       69.18      6.64 o 
  -4   4   0       18.92       20.18      1.73 o 
  -2   4   0      567.41      599.89     51.03 o 
  -1   4   0       79.55       85.62      3.53 o 
   0   4   0      118.60      131.27      1.82 o 
   1   4   0      143.88      147.45      2.47 o 
   2   4   0      108.00      113.41      3.31 o 
   3   4   0       69.47       76.46      2.10 o 
   4   4   0        1.72        3.29      0.25 o 
   5   4   0        7.99       10.43      0.29 o 
   6   4   0        4.26        3.74      0.31 o 
   7   4   0        1.77        0.96      0.47 o 
 -10   5   0        0.01       -0.54      0.54 o 
  -9   5   0        0.82        1.18      0.83 o 
  -8   5   0       47.60       53.35      7.47 o 
  -7   5   0        7.06        5.38      0.78 o 
  -6   5   0        8.28       11.57      1.41 o 
  -5   5   0       26.37       24.92      2.95 o 
  -4   5   0        1.55        2.51      0.58 o 
  -3   5   0        0.49        1.04      0.13 o 
  -2   5   0       32.89       34.71      2.75 o 
  -1   5   0      185.10      200.38      6.89 o 
   0   5   0      132.28      142.09      3.01 o 
   1   5   0       78.26       87.82      1.16 o 
   2   5   0      113.45      128.96      1.81 o 
   3   5   0       42.83       42.35      0.71 o 
   4   5   0       11.21       10.11      0.31 o 
   5   5   0        7.32        5.28      0.71 o 
   6   5   0        0.46        0.36      0.27 o 
   7   5   0        0.07        0.32      0.43 o 
 -10   6   0        5.85        7.31      0.75 o 
  -9   6   0        4.55        3.61      0.90 o 
  -8   6   0       12.76        9.92      1.65 o 
  -7   6   0       19.77       19.09      3.69 o 
  -6   6   0       37.63       31.78      5.20 o 
  -5   6   0        0.03       -0.13      0.13 o 
  -4   6   0       16.65       13.94      1.57 o 
  -3   6   0       55.68       58.25      5.41 o 
  -2   6   0       97.37      109.14      8.19 o 
  -1   6   0       35.65       34.47      0.74 o 
   0   6   0        5.17        5.38      0.33 o 
   1   6   0       24.72       25.74      0.45 o 
   2   6   0        0.14        0.34      0.14 o 
   3   6   0       33.09       29.89      0.63 o 
   4   6   0        0.14        0.17      0.37 o 
   5   6   0        0.26       -0.17      0.35 o 
   6   6   0        0.67        1.17      0.78 o 
 -10   7   0        0.02       -0.05      0.51 o 
  -9   7   0        0.84        0.86      0.29 o 
  -8   7   0        0.16       -0.02      0.19 o 
  -7   7   0       37.37       41.34      8.71 o 
  -6   7   0       10.88        7.66      1.46 o 
  -5   7   0      180.44      189.98     22.95 o 
  -4   7   0      143.32      125.31     15.77 o 
  -3   7   0      222.43      225.99     28.49 o 
  -2   7   0        4.92        6.37      0.75 o 
  -1   7   0       43.91       46.01      3.94 o 
   0   7   0       13.73       13.88      0.76 o 
   1   7   0        2.88        2.70      0.17 o 
   2   7   0       34.55       39.50      1.68 o 
   3   7   0        0.78        0.34      0.23 o 
   4   7   0        0.29       -0.25      0.40 o 
   5   7   0        1.94        2.18      0.51 o 
 -10   8   0        6.83        9.31      0.64 o 
  -9   8   0        0.38        0.43      0.27 o 
  -8   8   0       11.77       12.21      4.56 o 
  -7   8   0       23.71       27.91      7.86 o 
  -6   8   0      123.03      120.42     30.36 o 
  -5   8   0      109.22      100.55     18.42 o 
  -4   8   0       91.05       94.57     13.03 o 
  -3   8   0        9.56       10.62      1.41 o 
  -2   8   0       34.23       32.36      4.59 o 
  -1   8   0        3.88        3.09      0.33 o 
   0   8   0        3.13        3.96      0.49 o 
   1   8   0       15.11       17.53      1.08 o 
   2   8   0        1.29        2.34      0.66 o 
   3   8   0        0.23        0.29      0.26 o 
   4   8   0        5.13        4.24      0.55 o 
 -10   9   0        2.28        1.66      0.62 o 
  -9   9   0        1.71        1.85      0.32 o 
  -8   9   0        7.51        7.48      0.45 o 
  -7   9   0       27.37       30.24      0.92 o 
  -6   9   0        1.86        1.39      0.20 o 
  -5   9   0       28.45       24.03      3.91 o 
  -4   9   0       11.07        9.56      1.52 o 
  -3   9   0        9.46        8.54      2.57 o 
  -2   9   0       12.60       12.51      3.50 o 
  -1   9   0        7.31        6.43      0.81 o 
   0   9   0        2.04        1.52      0.24 o 
   1   9   0        0.07       -0.17      0.26 o 
   2   9   0        0.02        0.23      0.51 o 
   3   9   0        2.92        3.89      0.46 o 
  -9  10   0        0.09        0.10      0.53 o 
  -8  10   0        3.72        3.76      0.56 o 
  -7  10   0        1.34        1.53      0.70 o 
  -6  10   0        1.78        1.33      0.39 o 
  -5  10   0        1.24        0.76      0.27 o 
  -4  10   0        0.02       -0.28      1.00 o 
  -3  10   0        2.53        2.09      0.32 o 
  -2  10   0        4.84        4.89      0.51 o 
  -1  10   0        0.54        0.86      0.32 o 
   0  10   0        1.35        1.16      0.32 o 
   1  10   0        0.02       -0.05      0.47 o 
   2  10   0        0.30        0.61      0.40 o 
  -8  11   0        0.02        0.58      0.49 o 
  -7  11   0        1.06        0.70      0.34 o 
  -6  11   0        0.66        0.27      0.32 o 
  -5  11   0        1.05        0.83      0.34 o 
  -4  11   0        6.08        6.62      0.62 o 
  -3  11   0        0.78        1.55      0.42 o 
  -2  11   0        1.60        1.69      0.52 o 
  -1  11   0        3.38        3.04      0.67 o 
   0  11   0        0.04       -0.50      0.50 o 
  -7  12   0        0.17       -0.08      0.62 o 
  -6  12   0        0.06       -0.39      0.39 o 
  -5  12   0        1.85        2.20      0.43 o 
  -4  12   0        1.46        1.32      0.45 o 
  -3  12   0        1.46        1.37      0.56 o 
  -2  12   0        0.31        0.81      0.64 o 
   2 -12   1        0.23       -0.10      0.50 o 
   3 -12   1        0.39        0.74      0.47 o 
   4 -12   1        0.52        0.30      0.39 o 
   5 -12   1        4.91        5.36      0.59 o 
   6 -12   1        0.04        0.57      0.43 o 
   7 -12   1        1.44        2.56      0.63 o 
   0 -11   1        0.23        0.61      0.51 o 
   1 -11   1        0.01        0.23      0.35 o 
   2 -11   1        0.00        0.76      0.48 o 
   3 -11   1        0.01        0.13      0.33 o 
   4 -11   1        0.98        0.54      0.35 o 
   5 -11   1        2.44        2.83      0.41 o 
   6 -11   1        1.79        2.27      0.70 o 
   7 -11   1        0.47        0.69      0.37 o 
   8 -11   1        0.27       -0.11      0.58 o 
  -2 -10   1        0.16        0.61      1.87 o 
  -1 -10   1        0.87        0.54      0.31 o 
   0 -10   1        0.05       -0.10      0.29 o 
   1 -10   1        4.23        5.18      0.40 o 
   2 -10   1        0.87        0.93      0.47 o 
   3 -10   1        2.64        2.18      0.33 o 
   4 -10   1        0.06       -0.34      0.37 o 
   5 -10   1       17.26       17.11      0.68 o 
   6 -10   1        3.88        3.99      0.78 o 
   7 -10   1        0.15        0.20      0.15 o 
   8 -10   1        0.86        1.22      0.46 o 
   9 -10   1        0.56        0.85      0.56 o 
  -3  -9   1        0.63        1.23      0.74 o 
  -2  -9   1        0.40        0.73      0.28 o 
  -1  -9   1        0.26        0.37      0.23 o 
   0  -9   1        6.79        6.86      1.42 o 
   1  -9   1       14.12       12.95      4.10 o 
   2  -9   1        2.08        2.18      0.53 o 
   3  -9   1        7.69        6.12      0.83 o 
   4  -9   1        9.29        6.59      1.22 o 
   5  -9   1        0.47        0.38      0.21 o 
   6  -9   1       10.37       11.74      0.42 o 
   7  -9   1        3.85        3.91      0.45 o 
   8  -9   1        1.77        1.20      0.40 o 
   9  -9   1        0.15        0.72      0.48 o 
  -4  -8   1        1.14        1.11      0.37 o 
  -3  -8   1        0.14        0.29      0.27 o 
  -2  -8   1        0.22        0.48      0.26 o 
  -1  -8   1       26.07       29.72      3.66 o 
   0  -8   1       62.79       65.42      3.81 o 
   1  -8   1       23.65       24.50      1.23 o 
   2  -8   1       28.54       27.11      2.66 o 
   3  -8   1       37.80       41.41      6.10 o 
   4  -8   1       79.35       82.66     12.83 o 
   5  -8   1       40.93       35.81      7.61 o 
   6  -8   1        3.70        3.13      0.75 o 
   7  -8   1       35.09       36.35      9.85 o 
   8  -8   1        4.75        3.97      1.61 o 
   9  -8   1        0.00       -0.02      0.38 o 
  10  -8   1        0.07        0.47      0.88 o 
  -5  -7   1        1.48        1.22      0.47 o 
  -4  -7   1        0.16       -0.11      0.38 o 
  -3  -7   1       22.57       19.95      0.56 o 
  -2  -7   1       90.58       99.79      5.68 o 
  -1  -7   1       64.78       67.48      1.88 o 
   0  -7   1        5.56        5.02      0.30 o 
   1  -7   1       10.37       10.15      1.21 o 
   2  -7   1       71.72       71.65      6.55 o 
   3  -7   1       93.50       95.89     10.81 o 
   4  -7   1        0.07        0.07      0.36 o 
   5  -7   1       15.86       13.82      1.33 o 
   6  -7   1        0.06        0.09      0.19 o 
   7  -7   1        4.02        4.01      0.70 o 
   8  -7   1        2.78        2.04      0.56 o 
   9  -7   1        1.22        0.73      0.30 o 
  10  -7   1        3.25        4.79      1.08 o 
  -6  -6   1        0.03       -0.22      0.51 o 
  -5  -6   1        0.79        1.78      0.53 o 
  -4  -6   1        5.99        3.64      0.51 o 
  -3  -6   1       31.27       25.55      0.80 o 
  -2  -6   1        6.42        9.64      0.61 o 
  -1  -6   1       58.73       55.80      1.56 o 
   0  -6   1       10.53       10.85      0.36 o 
   1  -6   1       53.46       60.41      2.72 o 
   2  -6   1       55.18       61.69      5.14 o 
   3  -6   1      555.02      668.79     22.99 o 
   4  -6   1       14.74       11.95      1.03 o 
   5  -6   1        0.05        0.00      0.28 o 
   6  -6   1        2.69        3.54      0.23 o 
   7  -6   1       53.39       48.57      8.87 o 
   8  -6   1       11.96       11.30      2.02 o 
   9  -6   1        3.29        3.22      0.97 o 
  10  -6   1        4.78        3.17      0.99 o 
  -7  -5   1        0.06        0.52      0.66 o 
  -6  -5   1        6.10        7.10      1.21 o 
  -5  -5   1        0.68        0.30      0.34 o 
  -4  -5   1        0.02       -0.14      0.14 o 
  -3  -5   1      113.47      120.20      3.20 o 
  -2  -5   1        1.96        1.13      0.20 o 
  -1  -5   1       16.04       18.15      0.33 o 
   0  -5   1      427.69      491.31      8.31 o 
   2  -5   1      625.67      690.92     43.07 o 
   3  -5   1      409.61      444.91     24.52 o 
   4  -5   1       21.77       27.63      2.37 o 
   5  -5   1       14.18       13.71      1.39 o 
   6  -5   1        2.37        2.05      0.20 o 
   7  -5   1       40.38       31.42      4.30 o 
   8  -5   1        5.58        5.28      0.76 o 
   9  -5   1        5.29        4.25      0.53 o 
  10  -5   1        0.33        0.23      0.67 o 
  -8  -4   1        0.18        0.16      0.53 o 
  -7  -4   1        1.46        1.82      0.53 o 
  -6  -4   1        1.84        0.99      0.14 o 
  -5  -4   1        1.88        0.88      0.13 o 
  -4  -4   1        0.95        0.27      0.18 o 
  -3  -4   1        9.87        8.23      0.55 o 
  -2  -4   1       61.66       65.26      0.96 o 
  -1  -4   1      246.65      241.32      3.38 o 
   0  -4   1       94.30       92.99      2.77 o 
   1  -4   1       32.19       28.43      1.11 o 
   2  -4   1      114.98      103.69      3.75 o 
   3  -4   1       61.93       59.80      3.16 o 
   4  -4   1       12.49       15.30      1.47 o 
   5  -4   1       22.68       22.44      2.09 o 
   6  -4   1        6.91        6.34      0.83 o 
   7  -4   1       12.00       14.83      1.30 o 
   8  -4   1        0.01        0.01      0.28 o 
   9  -4   1        2.74        2.09      0.30 o 
  10  -4   1        0.08       -0.34      0.61 o 
  -8  -3   1        0.00       -0.02      0.47 o 
  -7  -3   1        2.59        1.91      0.30 o 
  -6  -3   1        0.13        0.06      0.16 o 
  -5  -3   1        1.92        2.37      0.12 o 
  -4  -3   1        0.01        0.05      0.31 o 
  -3  -3   1        1.91        1.66      0.14 o 
  -2  -3   1      355.54      371.38      5.60 o 
  -1  -3   1       44.30       42.67      0.54 o 
   0  -3   1      627.15      595.41     14.28 o 
   1  -3   1      151.27      146.60      3.39 o 
   2  -3   1       15.86       12.74      0.33 o 
   3  -3   1       26.97       27.73      0.86 o 
   5  -3   1        2.57        1.42      0.17 o 
   6  -3   1        1.25        1.26      0.21 o 
   7  -3   1        4.61        5.72      0.28 o 
   8  -3   1        9.79        9.97      1.45 o 
   9  -3   1        1.29        2.54      0.59 o 
  10  -3   1        0.41        1.07      0.69 o 
  -9  -2   1        0.71        0.90      0.50 o 
  -8  -2   1        1.07        1.10      0.31 o 
  -7  -2   1        1.17        1.71      0.32 o 
  -6  -2   1        2.82        1.93      0.25 o 
  -5  -2   1        9.00       10.71      0.20 o 
  -4  -2   1       60.65       68.04      3.06 o 
  -3  -2   1       23.29       17.41      0.80 o 
  -2  -2   1      269.61      287.76      4.75 o 
  -1  -2   1      670.84      605.63     12.36 o 
   0  -2   1      461.10      407.42      7.08 o 
   1  -2   1      239.90      209.18      3.71 o 
   2  -2   1      604.51      558.41      9.66 o 
   4  -2   1       99.94      112.76      2.92 o 
   5  -2   1        0.71        0.53      0.13 o 
   6  -2   1       73.25       81.66      6.01 o 
   7  -2   1       22.06       25.48      1.42 o 
   8  -2   1        0.24        0.44      0.18 o 
   9  -2   1        0.35        0.50      0.51 o 
  10  -2   1        2.38        2.23      0.76 o 
  -9  -1   1        1.08        0.42      0.37 o 
  -8  -1   1        2.18        2.24      0.34 o 
  -7  -1   1       10.92       12.57      0.49 o 
  -6  -1   1       10.39       11.47      0.43 o 
  -5  -1   1       33.80       39.18      0.86 o 
  -4  -1   1       28.70       29.79      1.75 o 
  -3  -1   1      161.96      141.99      5.99 o 
  -2  -1   1      174.24      191.76      2.51 o 
  -1  -1   1        4.03        1.32      0.07 o 
   3  -1   1      208.49      191.33      4.20 o 
   4  -1   1       23.23       18.39      0.83 o 
   5  -1   1      244.30      289.85      6.24 o 
   6  -1   1       21.46       21.64      0.52 o 
   7  -1   1       38.78       42.08      0.88 o 
   8  -1   1       13.57       14.20      1.55 o 
   9  -1   1        0.14       -0.47      0.47 o 
 -10   0   1        0.04       -0.43      0.43 o 
  -9   0   1        0.40        1.06      0.34 o 
  -8   0   1        2.58        3.37      0.35 o 
  -7   0   1       47.53       49.59      1.13 o 
  -6   0   1      231.66      276.87      6.49 o 
  -5   0   1       16.60       18.60      0.64 o 
  -4   0   1        0.03        0.16      0.18 o 
  -3   0   1       83.46       95.41      2.33 o 
  -2   0   1       91.99       91.25      5.05 o 
   2   0   1        8.20        9.28      0.20 o 
   3   0   1       72.94       66.06      1.15 o 
   4   0   1       46.69       49.07      1.01 o 
   5   0   1       60.59       57.33      1.20 o 
   6   0   1      201.41      221.93      5.10 o 
   7   0   1        5.01        6.52      0.22 o 
   8   0   1        0.05        0.43      0.84 o 
   9   0   1        0.23        1.24      0.42 o 
 -10   1   1        0.18        0.14      0.39 o 
  -9   1   1        0.16       -0.08      0.43 o 
  -8   1   1       79.86      101.30      2.28 o 
  -7   1   1      112.42      129.85      2.77 o 
  -6   1   1       13.78       14.85      0.61 o 
  -5   1   1       27.18       29.07      0.61 o 
  -4   1   1      291.06      328.85      9.07 o 
  -3   1   1      240.75      220.12     11.04 o 
  -2   1   1      619.96      550.91     18.88 o 
  -1   1   1       29.19       19.36     14.21 o 
   2   1   1      921.73      858.32     30.16 o 
   3   1   1       11.91       13.21      0.40 o 
   4   1   1       34.05       38.26      1.29 o 
   5   1   1       79.99       84.53      1.54 o 
   6   1   1        2.75        2.85      0.17 o 
   7   1   1        0.22        0.23      0.22 o 
   8   1   1        1.02        0.69      0.65 o 
   9   1   1        0.04        0.40      0.48 o 
 -10   2   1        0.44        0.52      0.35 o 
  -9   2   1        2.63        3.07      0.38 o 
  -8   2   1        5.52        6.02      0.36 o 
  -7   2   1        5.43        5.69      0.36 o 
  -6   2   1       11.80        9.68      1.39 o 
  -5   2   1      160.55      174.16     11.36 o 
  -4   2   1      229.80      203.60      7.96 o 
  -1   2   1      481.16      430.33     15.02 o 
   0   2   1        3.84        4.42      0.18 o 
   1   2   1      283.17      277.37      5.80 o 
   2   2   1       48.11       54.96      1.43 o 
   3   2   1        3.91        3.79      0.18 o 
   4   2   1        0.01        0.09      0.21 o 
   5   2   1        7.47        6.71      0.26 o 
   6   2   1        0.94        1.51      0.16 o 
   7   2   1        3.89        4.00      0.70 o 
   8   2   1        0.39       -0.40      0.51 o 
 -10   3   1        1.24        0.85      0.31 o 
  -9   3   1        1.12        0.86      0.19 o 
  -8   3   1       14.50       15.70      0.83 o 
  -7   3   1        0.69        0.60      0.16 o 
  -6   3   1        2.73        3.95      0.60 o 
  -5   3   1      181.32      181.43     13.81 o 
  -4   3   1      482.82      511.83     18.69 o 
  -3   3   1        1.55        0.71      0.06 o 
  -2   3   1        5.62        5.79      0.46 o 
  -1   3   1      142.62      129.46      2.15 o 
   0   3   1        8.29        5.40      0.30 o 
   2   3   1      350.41      375.37      7.82 o 
   3   3   1       73.08       75.05      3.87 o 
   4   3   1        3.61        4.27      0.18 o 
   5   3   1        0.06        0.22      0.12 o 
   6   3   1        0.02       -0.07      0.17 o 
   7   3   1        0.03       -0.01      0.40 o 
   8   3   1        0.25        0.14      0.61 o 
 -11   4   1        0.46        0.76      0.53 o 
 -10   4   1        0.42        1.17      0.44 o 
  -9   4   1        0.20        0.20      0.21 o 
  -8   4   1        1.59        1.24      0.38 o 
  -7   4   1       12.95       14.93      2.26 o 
  -6   4   1       22.34       24.11      1.92 o 
  -5   4   1       22.58       14.79      1.17 o 
  -4   4   1      225.70      237.88     23.64 o 
  -3   4   1       77.79       86.34      6.25 o 
  -2   4   1       29.05       26.18      0.69 o 
  -1   4   1       86.73       69.37      1.77 o 
   0   4   1        1.43        1.37      0.16 o 
   1   4   1      119.62      121.98      2.26 o 
   2   4   1      176.29      184.32      4.01 o 
   3   4   1       42.82       56.45      1.05 o 
   4   4   1        6.26        2.74      0.20 o 
   5   4   1        2.52        1.93      0.20 o 
   6   4   1        2.44        2.39      0.63 o 
   7   4   1        0.12        0.09      0.52 o 
 -11   5   1        0.20        0.04      0.48 o 
 -10   5   1        0.19        0.06      0.49 o 
  -9   5   1        4.59        3.91      0.66 o 
  -8   5   1        0.04       -0.01      0.17 o 
  -7   5   1        0.22        0.62      0.30 o 
  -6   5   1        2.41        2.55      0.49 o 
  -5   5   1        1.61        1.88      0.41 o 
  -4   5   1        9.99       10.96      1.31 o 
  -3   5   1       92.11       95.67      9.93 o 
  -2   5   1        7.33        9.12      0.47 o 
  -1   5   1      102.33      103.10      4.31 o 
   0   5   1       13.63       12.84      0.28 o 
   1   5   1        3.55        4.17      0.16 o 
   2   5   1      152.55      165.51      2.65 o 
   3   5   1        0.37        0.55      0.15 o 
   4   5   1        0.08        0.08      0.18 o 
   5   5   1        8.08        6.23      0.39 o 
   6   5   1        2.50        1.75      0.48 o 
 -11   6   1        0.27       -0.53      0.53 o 
 -10   6   1        6.28        7.59      0.65 o 
  -9   6   1        5.37        4.33      1.34 o 
  -8   6   1        1.66        1.10      0.24 o 
  -7   6   1        3.07        2.72      0.28 o 
  -6   6   1       52.43       53.32      8.47 o 
  -5   6   1       40.76       44.54      6.63 o 
  -4   6   1       26.99       32.89      5.08 o 
  -3   6   1      220.13      228.27     25.33 o 
  -2   6   1      111.30      116.57      9.71 o 
  -1   6   1      208.03      215.20     10.90 o 
   0   6   1      184.39      186.10      7.64 o 
   1   6   1       37.53       35.81      0.79 o 
   2   6   1       58.87       57.28      2.56 o 
   3   6   1       16.51       17.99      0.47 o 
   4   6   1       17.14       16.92      0.55 o 
   5   6   1        0.71        0.79      0.37 o 
 -10   7   1        3.38        3.40      1.05 o 
  -9   7   1        3.12        2.37      1.07 o 
  -8   7   1       20.72       15.84      3.81 o 
  -7   7   1        0.89        1.06      0.26 o 
  -6   7   1        6.35        6.71      1.23 o 
  -5   7   1       53.31       46.28     10.59 o 
  -4   7   1      171.63      171.06     24.78 o 
  -3   7   1       18.58       16.30      2.85 o 
  -2   7   1      112.07      114.71     14.41 o 
  -1   7   1       30.49       28.60      3.04 o 
   0   7   1        4.11        4.37      0.43 o 
   1   7   1       14.81       12.17      0.66 o 
   2   7   1       17.29       14.54      1.09 o 
   3   7   1        0.21        0.18      0.48 o 
   4   7   1        0.20        0.71      0.34 o 
   5   7   1        0.48       -0.51      0.51 o 
 -10   8   1        3.05        2.72      0.39 o 
  -9   8   1        3.40        3.20      0.57 o 
  -8   8   1        0.00        0.26      0.22 o 
  -7   8   1        0.03       -0.05      0.43 o 
  -6   8   1        2.81        3.04      0.22 o 
  -5   8   1        0.01        0.29      0.21 o 
  -4   8   1        0.16        0.22      0.33 o 
  -3   8   1        4.91        3.96      0.62 o 
  -2   8   1        4.05        5.04      1.25 o 
  -1   8   1       53.22       54.81      3.99 o 
   0   8   1       24.49       24.41      1.61 o 
   1   8   1        7.67        6.48      0.90 o 
   2   8   1        6.68        5.30      0.37 o 
   3   8   1        0.01        0.19      0.35 o 
   4   8   1        3.34        2.09      0.46 o 
 -10   9   1        1.21        1.60      0.64 o 
  -9   9   1        0.97        1.58      0.29 o 
  -8   9   1        3.03        3.65      0.30 o 
  -7   9   1        0.00        0.30      0.43 o 
  -6   9   1       35.92       44.73      1.77 o 
  -5   9   1       40.98       39.92      9.20 o 
  -4   9   1        0.99        1.02      0.24 o 
  -3   9   1        1.58        1.41      0.28 o 
  -2   9   1       14.68       13.40      3.05 o 
  -1   9   1        1.19        1.41      0.20 o 
   0   9   1        0.00        0.12      0.23 o 
   1   9   1        1.55        1.18      0.29 o 
   2   9   1        0.92        0.58      0.39 o 
  -9  10   1        0.82        0.31      0.58 o 
  -8  10   1        5.33        6.04      0.68 o 
  -7  10   1        2.84        3.64      0.60 o 
  -6  10   1        0.24        0.36      0.66 o 
  -5  10   1        0.11       -0.25      0.30 o 
  -4  10   1        0.91        0.84      0.34 o 
  -3  10   1        0.04        0.07      0.51 o 
  -2  10   1        0.34        0.40      0.62 o 
  -1  10   1        2.23        2.27      0.37 o 
   0  10   1        2.35        2.28      0.35 o 
   1  10   1        0.01       -0.46      0.47 o 
  -8  11   1        3.51        7.97      1.12 o 
  -7  11   1        0.34       -0.54      0.54 o 
  -6  11   1        3.25        1.85      0.42 o 
  -5  11   1        0.56        0.49      0.35 o 
  -4  11   1        1.01        1.28      0.45 o 
  -3  11   1        0.00        0.43      0.40 o 
  -2  11   1        0.24        0.28      0.39 o 
  -1  11   1        0.00       -0.21      0.37 o 
  -6  12   1        0.02        0.26      0.60 o 
  -5  12   1        0.00        0.25      0.40 o 
  -4  12   1        0.06        0.34      0.44 o 
  -3  12   1        0.08       -0.22      0.40 o 
   1 -12   2        0.73        1.55      0.70 o 
   2 -12   2        0.14        0.01      0.35 o 
   3 -12   2        0.10       -0.19      0.38 o 
   4 -12   2        0.01       -0.25      0.80 o 
   5 -12   2        0.16       -0.20      0.45 o 
   6 -12   2        0.55        0.93      0.44 o 
  -1 -11   2        0.44        0.73      0.49 o 
   0 -11   2        0.05        0.43      0.44 o 
   1 -11   2        2.93        3.03      0.38 o 
   2 -11   2        0.61        1.88      0.40 o 
   3 -11   2        0.05       -0.13      0.54 o 
   4 -11   2        0.00        0.28      0.29 o 
   5 -11   2        0.64        0.46      0.38 o 
   6 -11   2        1.85        1.34      0.43 o 
   7 -11   2        1.29        0.53      0.28 o 
   8 -11   2        0.09        0.26      0.53 o 
  -2 -10   2        0.77        0.15      0.34 o 
  -1 -10   2        0.04       -0.23      0.56 o 
   0 -10   2        0.50        0.90      0.29 o 
   1 -10   2        1.74        1.08      0.26 o 
   2 -10   2       15.40       13.66      0.56 o 
   3 -10   2        0.91        0.39      0.33 o 
   4 -10   2        4.98        5.92      0.38 o 
   5 -10   2        1.13        1.29      0.26 o 
   6 -10   2        2.07        1.57      0.22 o 
   7 -10   2        1.02        1.35      0.38 o 
   8 -10   2        0.29        1.06      0.39 o 
   9 -10   2        0.02       -0.31      0.44 o 
  -4  -9   2        0.31        0.20      0.25 o 
  -3  -9   2        1.35        1.16      0.53 o 
  -2  -9   2        0.76        1.02      0.29 o 
  -1  -9   2        1.03        1.25      0.24 o 
   0  -9   2        6.34        5.25      0.29 o 
   1  -9   2        5.98        5.53      0.28 o 
   2  -9   2        7.53        6.30      0.90 o 
   3  -9   2       13.60       13.30      2.29 o 
   4  -9   2        0.38        0.00      0.15 o 
   5  -9   2        0.29        0.60      0.38 o 
   6  -9   2        4.30        3.31      0.27 o 
   7  -9   2        3.12        5.29      0.50 o 
   8  -9   2        0.15        0.50      0.53 o 
   9  -9   2        1.75        2.10      0.43 o 
  -5  -8   2        1.46        3.10      0.93 o 
  -4  -8   2        1.41        2.04      0.40 o 
  -3  -8   2        0.01        0.13      0.25 o 
  -2  -8   2        0.12        0.18      0.35 o 
  -1  -8   2       12.45       13.78      1.11 o 
   0  -8   2        0.44        0.70      0.23 o 
   1  -8   2       41.34       40.06      3.58 o 
   2  -8   2        0.23        0.22      0.14 o 
   3  -8   2       14.68       12.94      1.52 o 
   4  -8   2        2.84        3.22      0.65 o 
   5  -8   2      117.25      120.65     15.75 o 
   6  -8   2       70.74       76.99     12.11 o 
   7  -8   2        0.51        0.27      0.23 o 
   8  -8   2        0.43        0.73      0.33 o 
   9  -8   2        3.65        4.51      0.54 o 
  -6  -7   2        1.30        1.81      0.69 o 
  -5  -7   2        0.09       -0.07      0.52 o 
  -4  -7   2        0.06        0.00      0.21 o 
  -3  -7   2        9.88       11.85      0.38 o 
  -2  -7   2       15.75       16.76      0.44 o 
  -1  -7   2        0.08       -0.09      0.31 o 
   0  -7   2        6.80        8.11      0.26 o 
   1  -7   2        0.55        0.47      0.14 o 
   2  -7   2        0.00        0.15      0.15 o 
   3  -7   2      223.24      237.78     19.29 o 
   4  -7   2      263.41      265.16     31.17 o 
   5  -7   2       40.45       39.29      5.42 o 
   6  -7   2        6.67        8.01      1.85 o 
   7  -7   2       35.53       31.68      5.92 o 
   8  -7   2        0.19        0.28      0.24 o 
   9  -7   2        3.00        2.90      0.97 o 
  10  -7   2        0.45        1.71      0.80 o 
  -7  -6   2        0.03       -0.53      0.53 o 
  -6  -6   2        0.00        0.04      0.43 o 
  -5  -6   2        0.39        0.27      0.43 o 
  -4  -6   2       10.37       13.18      0.77 o 
  -3  -6   2        3.88        5.08      0.28 o 
  -2  -6   2       19.14       18.44      0.44 o 
  -1  -6   2       18.02       19.76      0.49 o 
   0  -6   2       30.92       30.89      0.54 o 
   1  -6   2       17.01       18.00      0.36 o 
   2  -6   2      471.21      491.93     28.58 o 
   3  -6   2       97.78       95.46      8.79 o 
   4  -6   2        2.60        2.53      0.17 o 
   5  -6   2       13.91       17.21      1.94 o 
   6  -6   2        3.44        2.62      0.65 o 
   7  -6   2       20.22       21.06      3.73 o 
   8  -6   2       12.45        9.96      2.18 o 
   9  -6   2        0.69        0.40      0.30 o 
  10  -6   2        0.06       -0.45      0.65 o 
  -7  -5   2        0.04       -0.41      0.41 o 
  -6  -5   2        0.62       -0.08      0.23 o 
  -5  -5   2       23.97       22.15      2.49 o 
  -4  -5   2       11.39        8.60      0.38 o 
  -3  -5   2        0.19        0.02      0.15 o 
  -2  -5   2        2.18        2.07      0.16 o 
  -1  -5   2       40.58       43.48      0.61 o 
   0  -5   2      118.07      138.97      6.44 o 
   1  -5   2        4.58        3.99      0.24 o 
   2  -5   2       68.97       76.10      5.32 o 
   3  -5   2       69.19       66.02      4.60 o 
   4  -5   2       28.82       30.83      1.69 o 
   5  -5   2        7.88        7.29      0.85 o 
   6  -5   2        8.12        6.89      0.54 o 
   7  -5   2       23.71       19.90      2.89 o 
   8  -5   2        0.00        0.03      0.23 o 
   9  -5   2        0.13        0.33      0.38 o 
  10  -5   2        0.16        0.04      0.58 o 
  -8  -4   2        0.02       -0.42      0.54 o 
  -7  -4   2        8.89        7.55      0.62 o 
  -6  -4   2        7.82        5.78      0.38 o 
  -5  -4   2       15.81       12.63      0.55 o 
  -4  -4   2        1.52        2.27      0.08 o 
  -3  -4   2        4.50        2.86      0.15 o 
  -2  -4   2       30.54       30.19      0.50 o 
  -1  -4   2      257.51      279.18      3.25 o 
   0  -4   2       58.82       65.50      1.99 o 
   1  -4   2       84.01       80.99      1.34 o 
   2  -4   2        0.15        0.21      0.12 o 
   3  -4   2      155.93      131.52      4.88 o 
   4  -4   2       28.83       24.36      0.61 o 
   5  -4   2       32.67       35.63      2.62 o 
   6  -4   2       24.77       23.77      1.95 o 
   7  -4   2       12.75       12.76      0.56 o 
   8  -4   2        9.71       10.56      2.46 o 
   9  -4   2        0.48        0.28      0.34 o 
  10  -4   2        0.01       -0.36      0.70 o 
  -8  -3   2        3.76        4.37      0.52 o 
  -7  -3   2        0.20        0.67      0.79 o 
  -6  -3   2        0.34        0.07      0.19 o 
  -5  -3   2        3.13        4.17      0.22 o 
  -4  -3   2        1.31        2.08      0.29 o 
  -3  -3   2        0.60        0.89      0.05 o 
  -2  -3   2       61.27       57.36      0.73 o 
  -1  -3   2      118.92      119.93      1.38 o 
   0  -3   2       39.02       34.24      1.05 o 
   1  -3   2      133.90      141.17      2.33 o 
   2  -3   2      175.79      175.06      6.19 o 
   3  -3   2       42.29       40.45      0.92 o 
   4  -3   2       57.84       58.40      2.21 o 
   5  -3   2        8.85        9.23      0.32 o 
   6  -3   2        1.98        1.37      0.16 o 
   7  -3   2        0.18        0.08      0.16 o 
   8  -3   2        1.15        1.61      0.23 o 
   9  -3   2        1.37        1.84      0.47 o 
  -9  -2   2        1.32        1.45      0.55 o 
  -8  -2   2        0.46        0.48      0.33 o 
  -7  -2   2        0.23       -0.14      0.25 o 
  -6  -2   2       10.64       13.14      0.83 o 
  -5  -2   2        0.73        1.23      0.37 o 
  -4  -2   2      287.72      333.45      8.26 o 
  -3  -2   2      129.35      154.01      2.23 o 
  -2  -2   2       66.97       64.20      0.87 o 
  -1  -2   2      394.11      370.63      4.50 o 
   0  -2   2      605.61      576.62     13.96 o 
   1  -2   2       99.67       81.28      1.79 o 
   2  -2   2       14.15       14.36      0.74 o 
   3  -2   2      117.97      120.23      2.49 o 
   4  -2   2       65.17       67.90      5.18 o 
   5  -2   2      135.67      160.26     11.02 o 
   6  -2   2        2.35        1.99      0.36 o 
   7  -2   2        2.66        2.32      0.51 o 
   8  -2   2        6.04        5.46      0.53 o 
   9  -2   2        0.02       -0.57      0.57 o 
  -9  -1   2        0.04       -0.28      0.29 o 
  -8  -1   2        0.84        0.41      0.28 o 
  -7  -1   2        1.06        1.05      0.24 o 
  -6  -1   2       13.17       15.35      0.45 o 
  -5  -1   2       38.54       46.53      0.94 o 
  -4  -1   2      112.01      122.34      6.42 o 
  -3  -1   2        9.84        9.06      0.31 o 
  -2  -1   2       53.90       41.90      1.14 o 
   0  -1   2       89.21       63.69      0.98 o 
   1  -1   2      238.20      231.43      4.37 o 
   2  -1   2      271.19      271.26      5.74 o 
   3  -1   2       15.15       13.44      0.36 o 
   4  -1   2       50.31       59.79      2.05 o 
   5  -1   2        8.06        7.80      0.33 o 
   6  -1   2        3.42        3.48      0.21 o 
   7  -1   2        0.91        0.88      0.20 o 
   8  -1   2        3.51        3.70      0.83 o 
   9  -1   2        0.17       -0.51      0.51 o 
 -10   0   2        1.24        0.81      0.51 o 
  -9   0   2        7.12        8.77      0.50 o 
  -8   0   2        2.22        3.74      0.37 o 
  -7   0   2       22.66       26.01      0.69 o 
  -6   0   2        6.30        5.72      0.28 o 
  -5   0   2        0.02       -0.13      0.13 o 
  -4   0   2       39.10       38.11      0.89 o 
  -2   0   2        2.52        2.06      0.06 o 
   1   0   2      262.90      260.47      4.36 o 
   2   0   2      667.69      630.10     16.42 o 
   3   0   2      275.64      285.38      6.61 o 
   4   0   2        2.20        2.54      0.17 o 
   5   0   2       45.98       51.63      1.10 o 
   6   0   2        7.07        7.14      0.29 o 
   7   0   2       27.73       32.50      1.10 o 
   8   0   2        2.34        1.89      1.00 o 
   9   0   2        1.80        1.23      1.16 o 
 -10   1   2        3.24        3.01      0.41 o 
  -9   1   2       16.36       18.86      0.78 o 
  -8   1   2       12.46       13.27      0.49 o 
  -7   1   2       13.00       11.87      0.42 o 
  -6   1   2       21.23       21.34      0.64 o 
  -5   1   2        7.10        8.69      0.43 o 
  -4   1   2       94.54       82.93      6.19 o 
   0   1   2      390.53      331.24      8.31 o 
   3   1   2       70.73       77.33      1.42 o 
   4   1   2        8.49        8.41      0.35 o 
   5   1   2       46.93       48.98      0.93 o 
   6   1   2        9.64        9.67      0.37 o 
   7   1   2        5.94        6.16      1.09 o 
   8   1   2        1.48        4.30      1.14 o 
 -10   2   2        8.75        9.67      0.55 o 
  -9   2   2        0.35        0.84      0.33 o 
  -8   2   2       36.97       41.89      1.18 o 
  -7   2   2        0.70        0.50      0.09 o 
  -6   2   2        4.74        3.42      0.43 o 
  -5   2   2       12.59       11.15      1.12 o 
  -4   2   2      299.83      297.17     22.70 o 
  -2   2   2      100.64       76.92      2.94 o 
  -1   2   2      311.68      275.10      6.73 o 
   0   2   2      609.02      545.20     12.98 o 
   1   2   2      277.60      259.43      4.82 o 
   2   2   2      435.30      465.83      8.53 o 
   3   2   2        0.04        0.68      0.14 o 
   4   2   2        3.77        3.37      0.39 o 
   5   2   2        2.35        3.06      0.23 o 
   6   2   2        1.98        1.93      0.22 o 
   7   2   2        0.07        0.13      0.90 o 
   8   2   2        0.41        0.94      0.74 o 
 -11   3   2        1.15        1.21      0.51 o 
 -10   3   2        1.73        2.50      0.46 o 
  -9   3   2        0.15        0.31      0.14 o 
  -8   3   2       27.51       29.43      3.12 o 
  -7   3   2        2.14        1.60      0.14 o 
  -6   3   2        0.04        0.18      0.12 o 
  -5   3   2        0.28        0.29      0.09 o 
  -4   3   2      213.83      216.73     27.52 o 
  -3   3   2       11.00        8.46      0.73 o 
  -2   3   2      111.18      112.55      3.42 o 
  -1   3   2       95.24       76.08      1.58 o 
   0   3   2      138.59      134.61      4.32 o 
   1   3   2      461.52      529.62     12.84 o 
   2   3   2       47.86       65.54      2.94 o 
   3   3   2       16.15       17.65      0.46 o 
   4   3   2        0.04        0.06      0.14 o 
   5   3   2        1.10        0.71      0.17 o 
   6   3   2        1.54        1.89      0.26 o 
   7   3   2        0.64        0.25      0.74 o 
 -11   4   2        0.01        0.13      0.44 o 
 -10   4   2        0.11        0.67      0.37 o 
  -9   4   2        2.73        2.42      0.18 o 
  -8   4   2        8.35        8.13      0.98 o 
  -7   4   2       24.67       25.30      4.23 o 
  -6   4   2        5.88        6.74      0.21 o 
  -5   4   2       24.05       28.49      4.00 o 
  -4   4   2       16.69       18.90      2.39 o 
  -3   4   2        9.21        7.86      0.96 o 
  -2   4   2       12.94       12.10      0.49 o 
  -1   4   2      104.17       94.01      1.65 o 
   0   4   2       49.31       46.88      0.88 o 
   1   4   2        2.90        2.64      0.20 o 
   2   4   2      123.29      152.96      3.56 o 
   3   4   2       18.02       18.33      0.55 o 
   4   4   2        1.00        1.33      0.18 o 
   5   4   2        0.29        0.16      0.17 o 
   6   4   2        1.31        1.21      0.40 o 
   7   4   2        0.01        1.38      0.69 o 
 -11   5   2        1.53        0.86      0.53 o 
 -10   5   2        0.15       -0.38      0.38 o 
  -9   5   2        2.21        2.39      0.67 o 
  -8   5   2        9.82       10.18      1.94 o 
  -7   5   2       55.05       47.61      8.13 o 
  -6   5   2        7.80        8.14      1.47 o 
  -5   5   2        8.46        8.43      1.04 o 
  -4   5   2       17.71       16.66      2.73 o 
  -3   5   2      283.92      268.39     26.65 o 
  -2   5   2        2.46        2.63      0.52 o 
  -1   5   2       39.24       35.14      0.73 o 
   0   5   2        0.14       -0.11      0.13 o 
   1   5   2        9.75       11.88      0.35 o 
   2   5   2       10.92        7.71      0.29 o 
   3   5   2       14.14       14.99      0.43 o 
   4   5   2        0.20        0.37      0.21 o 
   5   5   2        2.26        0.95      0.31 o 
   6   5   2        0.75       -0.24      0.55 o 
 -11   6   2        0.63        0.41      0.51 o 
 -10   6   2        0.36        0.74      0.33 o 
  -9   6   2        4.07        3.93      1.03 o 
  -8   6   2       18.72       14.32      3.86 o 
  -7   6   2        7.78        8.75      1.96 o 
  -6   6   2       51.96       52.83     12.74 o 
  -5   6   2       16.86       15.13      2.88 o 
  -4   6   2        0.26        0.50      0.38 o 
  -3   6   2        6.57        6.67      1.14 o 
  -2   6   2       27.40       29.76      2.86 o 
  -1   6   2        6.84        4.89      0.57 o 
   0   6   2        0.34        0.26      0.15 o 
   1   6   2       49.16       51.72      1.01 o 
   2   6   2        9.44       10.33      0.35 o 
   3   6   2        0.05        0.17      0.28 o 
   4   6   2        1.97        2.16      0.35 o 
   5   6   2        0.75        0.45      0.33 o 
 -11   7   2        2.42        2.05      0.53 o 
 -10   7   2        0.77        0.13      0.30 o 
  -9   7   2       11.05       11.70      4.38 o 
  -8   7   2       46.94       42.87     17.15 o 
  -7   7   2        0.50        0.41      0.18 o 
  -6   7   2       40.32       30.35      8.43 o 
  -5   7   2       31.39       25.24      5.70 o 
  -4   7   2        7.05        7.70      1.81 o 
  -3   7   2        5.22        4.20      0.97 o 
  -2   7   2        6.55        5.38      0.62 o 
  -1   7   2       13.34       14.73      1.72 o 
   0   7   2       32.35       35.34      3.91 o 
   1   7   2        1.25        0.61      0.18 o 
   2   7   2        8.81        7.69      1.21 o 
   3   7   2        2.65        2.00      0.39 o 
   4   7   2        3.55        2.85      0.47 o 
 -10   8   2        1.30        1.16      0.37 o 
  -9   8   2        1.73        1.36      0.29 o 
  -8   8   2        2.11        1.45      0.41 o 
  -7   8   2        0.74        1.41      0.30 o 
  -6   8   2       39.82       34.90     11.57 o 
  -5   8   2       70.90       59.56     17.86 o 
  -4   8   2       21.12       20.49      5.11 o 
  -3   8   2        5.40        3.88      2.59 o 
  -2   8   2        4.01        2.68      0.44 o 
  -1   8   2        0.04       -0.16      0.16 o 
   0   8   2       16.42       17.04      2.43 o 
   1   8   2        5.48        4.86      1.32 o 
   2   8   2        1.61        1.25      0.30 o 
   3   8   2        1.84        1.58      0.36 o 
 -10   9   2        0.08        0.52      0.52 o 
  -9   9   2        5.07        7.40      0.78 o 
  -8   9   2       18.43       25.49      1.24 o 
  -7   9   2       23.18       26.67      1.38 o 
  -6   9   2       68.29       60.85     21.03 o 
  -5   9   2       32.92       31.89      8.84 o 
  -4   9   2        8.14        9.01      2.45 o 
  -3   9   2       10.44        9.23      2.23 o 
  -2   9   2       14.18       15.93      2.07 o 
  -1   9   2        2.31        3.33      1.05 o 
   0   9   2        0.74        1.34      0.39 o 
   1   9   2        0.31       -0.12      0.33 o 
   2   9   2        0.68        0.60      0.39 o 
  -9  10   2        2.93        1.98      0.61 o 
  -8  10   2        1.05        0.91      0.45 o 
  -7  10   2        0.10       -0.24      0.24 o 
  -6  10   2        0.06       -0.11      0.30 o 
  -5  10   2        3.94        3.10      0.68 o 
  -4  10   2        7.26        7.78      2.22 o 
  -3  10   2        0.06        0.23      0.32 o 
  -2  10   2        2.31        2.37      0.74 o 
  -1  10   2        0.02        0.34      0.36 o 
   0  10   2        0.01        0.11      0.44 o 
   1  10   2        0.85        1.36      0.49 o 
  -8  11   2        1.64        1.26      0.68 o 
  -7  11   2        0.06       -0.46      0.46 o 
  -6  11   2        0.61        0.34      0.54 o 
  -5  11   2        0.07        0.48      0.37 o 
  -4  11   2        0.01       -0.21      0.35 o 
  -3  11   2        0.20       -0.13      0.33 o 
  -2  11   2        0.40        0.53      0.44 o 
  -1  11   2        2.13        2.46      0.65 o 
  -6  12   2        0.00       -0.57      0.57 o 
  -5  12   2        0.01       -0.26      0.40 o 
   1 -12   3        1.19        0.74      0.56 o 
   2 -12   3        1.16        1.70      0.45 o 
   3 -12   3        0.64        0.50      0.49 o 
   4 -12   3        2.93        2.90      0.70 o 
   5 -12   3        1.03        1.89      0.45 o 
   6 -12   3        1.82        2.52      0.42 o 
  -1 -11   3        0.19        0.03      0.58 o 
   0 -11   3        0.02        0.23      0.52 o 
   1 -11   3        0.16       -0.26      0.78 o 
   2 -11   3        0.15        0.50      0.33 o 
   3 -11   3        7.43        7.00      0.91 o 
   4 -11   3        0.66        0.70      0.77 o 
   5 -11   3        0.41        0.71      0.40 o 
   6 -11   3        0.01       -0.31      0.31 o 
   7 -11   3        0.05        0.70      0.41 o 
  -3 -10   3        0.08        0.24      0.36 o 
  -2 -10   3        0.07       -0.21      0.50 o 
  -1 -10   3        0.14       -0.06      0.46 o 
   0 -10   3        0.60        0.72      0.24 o 
   1 -10   3        0.37        0.68      0.58 o 
   2 -10   3        4.37        4.14      0.97 o 
   3 -10   3        0.01        0.34      0.54 o 
   4 -10   3        1.08        1.39      0.32 o 
   5 -10   3        2.64        2.04      0.24 o 
   6 -10   3        0.40        0.01      0.30 o 
   7 -10   3        2.91        4.57      0.56 o 
   8 -10   3        6.92        6.98      0.70 o 
  -4  -9   3        0.08        0.35      0.59 o 
  -3  -9   3        0.15        0.17      0.32 o 
  -2  -9   3        1.56        1.49      0.26 o 
  -1  -9   3        0.30        0.81      0.33 o 
   0  -9   3        0.35        0.35      0.23 o 
   1  -9   3        0.84        0.49      0.16 o 
   2  -9   3        2.83        3.14      0.43 o 
   3  -9   3       11.65       11.58      1.33 o 
   4  -9   3        9.63        9.89      1.14 o 
   5  -9   3       13.86       15.80      0.64 o 
   6  -9   3        0.01       -0.26      0.94 o 
   7  -9   3        0.20        0.35      0.30 o 
   8  -9   3        0.08        0.77      0.39 o 
   9  -9   3        0.26        0.20      0.42 o 
  -5  -8   3        0.08        0.46      0.36 o 
  -4  -8   3        0.82        0.66      0.32 o 
  -3  -8   3        8.40        9.09      0.35 o 
  -2  -8   3        3.21        2.79      0.27 o 
  -1  -8   3       22.75       24.64      1.15 o 
   0  -8   3       13.13       14.30      0.91 o 
   1  -8   3        1.97        1.82      0.42 o 
   2  -8   3        9.33       10.07      1.20 o 
   3  -8   3        0.44        0.61      0.16 o 
   4  -8   3        1.42        2.24      0.24 o 
   5  -8   3        0.01        0.12      0.25 o 
   6  -8   3        7.86        7.62      1.47 o 
   7  -8   3        2.13        0.70      0.85 o 
   8  -8   3        0.19       -0.12      0.32 o 
   9  -8   3        0.80        0.16      0.44 o 
  -6  -7   3        0.80        0.85      0.55 o 
  -5  -7   3        0.00        0.39      0.46 o 
  -4  -7   3        0.24        0.55      0.23 o 
  -3  -7   3       35.21       45.31      1.15 o 
  -2  -7   3      167.77      193.94      3.41 o 
  -1  -7   3        5.14        3.28      0.17 o 
   0  -7   3        1.96        2.01      0.14 o 
   1  -7   3       13.03       11.43      1.07 o 
   2  -7   3       53.36       55.21      5.17 o 
   3  -7   3       15.15       17.04      2.02 o 
   4  -7   3        0.47        0.62      0.19 o 
   5  -7   3       46.74       47.98      5.99 o 
   6  -7   3       97.27      105.50     19.57 o 
   7  -7   3        8.12        7.98      1.76 o 
   8  -7   3        1.46        0.90      0.30 o 
   9  -7   3        0.16        0.73      0.39 o 
  -7  -6   3        1.14        1.04      0.55 o 
  -6  -6   3        0.14        0.70      0.29 o 
  -5  -6   3        3.76        3.96      0.30 o 
  -4  -6   3       32.29       37.86      1.03 o 
  -3  -6   3       72.90       80.78      1.37 o 
  -2  -6   3        9.25       11.53      0.29 o 
  -1  -6   3        9.54       10.72      0.23 o 
   0  -6   3      189.34      225.44     12.19 o 
   1  -6   3       63.64       71.53      3.58 o 
   2  -6   3       16.81       17.27      0.83 o 
   3  -6   3        2.29        2.10      0.30 o 
   4  -6   3       17.59       17.81      1.97 o 
   5  -6   3       15.78       14.27      1.66 o 
   6  -6   3        1.59        2.37      0.28 o 
   7  -6   3        0.40        0.26      0.39 o 
   8  -6   3        0.40        0.27      0.23 o 
   9  -6   3        3.28        4.15      0.43 o 
  -7  -5   3        0.42        0.57      0.35 o 
  -6  -5   3        1.21        2.07      0.26 o 
  -5  -5   3        3.93        2.51      0.18 o 
  -4  -5   3        2.84        4.78      0.21 o 
  -3  -5   3        0.13        0.06      0.13 o 
  -2  -5   3        0.98        0.36      0.19 o 
  -1  -5   3      162.95      176.14      2.27 o 
   0  -5   3      180.65      217.20      5.61 o 
   1  -5   3      627.13      718.17     43.40 o 
   2  -5   3      123.67      131.00      6.51 o 
   3  -5   3       11.34       13.25      0.44 o 
   4  -5   3       17.66       15.46      0.75 o 
   5  -5   3       21.38       20.76      2.02 o 
   6  -5   3       17.32       16.37      2.11 o 
   7  -5   3        2.13        2.13      0.39 o 
   8  -5   3        0.00        0.00      0.22 o 
   9  -5   3        6.08        6.14      0.73 o 
  -8  -4   3        0.23        0.20      0.51 o 
  -7  -4   3        7.69        7.81      1.13 o 
  -6  -4   3        0.04        0.01      0.09 o 
  -5  -4   3        3.75        5.25      0.72 o 
  -4  -4   3        7.52        7.07      0.21 o 
  -3  -4   3        6.47        4.50      0.18 o 
  -2  -4   3       13.58       14.80      0.27 o 
   0  -4   3      625.49      690.87     30.44 o 
   1  -4   3       46.46       41.11      1.38 o 
   2  -4   3        0.19        0.62      0.14 o 
   3  -4   3        2.68        3.17      0.36 o 
   4  -4   3       25.14       24.98      1.22 o 
   5  -4   3        6.32        4.91      0.24 o 
   6  -4   3        1.38        1.82      0.63 o 
   7  -4   3        6.59        5.94      0.91 o 
   8  -4   3        3.29        2.63      0.78 o 
   9  -4   3        0.05        1.83      0.59 o 
  -9  -3   3        0.00       -0.09      0.53 o 
  -8  -3   3        1.29        1.52      0.46 o 
  -7  -3   3        0.88        0.27      0.54 o 
  -6  -3   3        7.37        8.24      0.32 o 
  -5  -3   3        3.13        3.94      0.19 o 
  -4  -3   3        2.20        3.69      0.33 o 
  -3  -3   3      178.22      170.45      2.19 o 
  -2  -3   3       42.27       39.41      0.54 o 
  -1  -3   3       18.72       18.61      0.34 o 
   0  -3   3       24.54       27.29      0.53 o 
   1  -3   3        0.00       -0.08      0.21 o 
   2  -3   3       41.70       35.54      1.53 o 
   3  -3   3      208.06      207.50      3.66 o 
   4  -3   3       19.93       20.86      0.57 o 
   5  -3   3        8.50        9.40      0.70 o 
   6  -3   3        0.25        0.27      0.23 o 
   7  -3   3       13.71       13.64      1.16 o 
   8  -3   3        0.40        0.31      0.23 o 
   9  -3   3        0.69        0.78      1.19 o 
  -9  -2   3        1.73        1.33      0.45 o 
  -8  -2   3        0.06        0.11      0.28 o 
  -7  -2   3        3.29        3.37      0.28 o 
  -6  -2   3       14.25       13.78      0.42 o 
  -5  -2   3       63.87       64.66      1.24 o 
  -4  -2   3       44.01       39.45      2.07 o 
  -3  -2   3       41.83       42.70      0.64 o 
  -2  -2   3       42.47       36.75      0.45 o 
  -1  -2   3      257.86      225.79      3.32 o 
   0  -2   3      918.79      839.23     20.47 o 
   1  -2   3      971.02      913.95     30.64 o 
   2  -2   3      216.72      216.77      4.06 o 
   3  -2   3      426.89      430.69     11.07 o 
   4  -2   3       17.42       23.42      0.78 o 
   5  -2   3       28.02       29.06      3.77 o 
   6  -2   3       16.64       16.67      0.62 o 
   7  -2   3        3.76        3.63      0.26 o 
   8  -2   3        0.09        0.95      0.79 o 
   9  -2   3        2.83        0.77      1.33 o 
 -10  -1   3        0.17        0.01      0.47 o 
  -9  -1   3        0.29        0.22      0.35 o 
  -8  -1   3       12.17       11.25      0.52 o 
  -7  -1   3        0.67        0.50      0.20 o 
  -6  -1   3       69.74       72.59      1.41 o 
  -5  -1   3        6.24        5.92      0.51 o 
  -4  -1   3       18.54       17.35      0.74 o 
  -3  -1   3       12.64       11.53      0.39 o 
  -2  -1   3      605.87      558.70      9.61 o 
   0  -1   3      208.29      159.52      2.51 o 
   2  -1   3       20.58       22.14      0.84 o 
   3  -1   3        4.43        3.01      0.34 o 
   4  -1   3       87.44       85.76      3.31 o 
   5  -1   3       44.69       43.66      2.95 o 
   6  -1   3        2.38        3.17      0.22 o 
   7  -1   3        5.99        5.11      0.36 o 
   8  -1   3        0.75       -0.79      0.79 o 
   9  -1   3        1.43       -0.48      1.19 o 
 -10   0   3        0.00       -0.12      0.37 o 
  -9   0   3       21.05       23.27      0.83 o 
  -8   0   3        1.62        1.91      0.27 o 
  -7   0   3       39.23       45.03      1.03 o 
  -6   0   3       17.35       18.05      0.53 o 
  -5   0   3        1.73        2.30      0.13 o 
  -4   0   3      211.30      187.99      8.35 o 
  -3   0   3      281.84      281.67      4.56 o 
  -1   0   3      859.16      748.08     15.23 o 
   0   0   3        3.95        4.31      0.31 o 
   1   0   3      347.05      328.50      5.57 o 
   2   0   3      321.35      354.70      6.60 o 
   3   0   3       40.85       39.00      1.00 o 
   4   0   3       46.00       50.30      0.96 o 
   5   0   3       98.92      116.56      2.60 o 
   6   0   3       19.58       15.65      0.52 o 
   7   0   3        0.86        0.91      0.27 o 
   8   0   3        0.01        0.90      1.07 o 
 -10   1   3        0.03       -0.03      0.36 o 
  -9   1   3        0.04       -0.16      0.28 o 
  -8   1   3      116.93      140.73      2.90 o 
  -7   1   3        2.86        2.97      0.32 o 
  -6   1   3       24.81       24.19      1.71 o 
  -5   1   3      282.19      289.39     19.61 o 
  -4   1   3       13.97       12.86      0.93 o 
  -3   1   3        5.82        5.72      0.14 o 
  -2   1   3      154.80      143.32      5.29 o 
   0   1   3        1.73        1.76      0.09 o 
   1   1   3       27.45       26.84      0.82 o 
   2   1   3      302.63      314.44      6.00 o 
   3   1   3        5.50        4.92      0.19 o 
   4   1   3       29.72       29.37      0.74 o 
   5   1   3       17.40       18.79      0.58 o 
   6   1   3        1.53        0.97      0.23 o 
   7   1   3        1.69        3.84      1.15 o 
   8   1   3        0.57        1.10      1.31 o 
 -11   2   3        0.05        0.01      0.44 o 
 -10   2   3        1.04        0.46      0.35 o 
  -9   2   3       33.27       37.78      1.11 o 
  -8   2   3        6.58        7.93      0.40 o 
  -7   2   3        7.73        8.63      0.83 o 
  -6   2   3      201.11      239.10     23.62 o 
  -5   2   3      225.22      220.30     24.80 o 
  -4   2   3        9.91        7.40      0.44 o 
  -2   2   3        0.13        0.06      0.12 o 
  -1   2   3        9.24        7.05      0.40 o 
   0   2   3       28.36       26.57      0.68 o 
   1   2   3       89.98       87.93      2.36 o 
   2   2   3       30.28       28.62      1.31 o 
   3   2   3        0.01        0.10      0.15 o 
   4   2   3        3.26        3.32      0.20 o 
   5   2   3        1.04        0.59      0.19 o 
   6   2   3        1.22        1.40      0.27 o 
   7   2   3        0.21       -1.06      1.17 o 
 -11   3   3        0.05        0.30      0.44 o 
 -10   3   3        0.00        0.58      0.48 o 
  -9   3   3        8.12        8.83      0.33 o 
  -8   3   3        9.59        8.71      1.11 o 
  -7   3   3      154.83      170.18     22.45 o 
  -6   3   3       54.56       51.91      5.80 o 
  -5   3   3      180.34      204.46     23.88 o 
  -4   3   3      165.14      154.41     11.06 o 
  -3   3   3       37.34       32.86      1.32 o 
  -2   3   3        2.33        2.48      0.17 o 
  -1   3   3       28.61       19.73      0.66 o 
   0   3   3      128.15      125.18      2.44 o 
   1   3   3        4.77        5.38      0.21 o 
   2   3   3       35.40       34.94      0.77 o 
   3   3   3        3.57        2.84      0.18 o 
   4   3   3        0.57        0.54      0.21 o 
   5   3   3        0.57        0.78      0.25 o 
   6   3   3        0.41       -0.45      0.45 o 
   7   3   3        0.44        0.82      1.16 o 
 -11   4   3        0.01        0.63      0.49 o 
 -10   4   3        0.02       -0.23      0.45 o 
  -9   4   3        2.00        1.67      0.26 o 
  -8   4   3        3.79        4.56      0.42 o 
  -7   4   3        2.91        1.69      0.32 o 
  -6   4   3      178.98      181.37     25.21 o 
  -5   4   3        9.68        9.95      0.89 o 
  -4   4   3       67.00       56.19      6.50 o 
  -3   4   3       10.99        8.49      1.06 o 
  -2   4   3       32.95       44.62      1.96 o 
  -1   4   3       26.86       27.40      1.48 o 
   0   4   3       22.62       20.85      0.95 o 
   1   4   3        3.12        4.97      0.40 o 
   2   4   3       36.53       39.50      0.99 o 
   3   4   3        3.35        4.18      0.29 o 
   4   4   3        3.67        3.51      1.12 o 
   5   4   3        0.01       -0.14      0.24 o 
   6   4   3        0.25        0.72      1.35 o 
 -11   5   3        0.00        0.78      0.54 o 
 -10   5   3        1.45        1.46      0.31 o 
  -9   5   3        7.17        6.57      2.35 o 
  -8   5   3        6.95        6.57      1.15 o 
  -7   5   3       17.23       15.76      3.06 o 
  -6   5   3      122.72      120.13     26.97 o 
  -5   5   3       14.26       15.57      2.57 o 
  -4   5   3        0.11       -0.12      0.12 o 
  -3   5   3      103.26      100.92     10.15 o 
  -2   5   3       18.30       17.58      0.50 o 
  -1   5   3        8.18        7.22      0.28 o 
   0   5   3       13.69       13.77      0.39 o 
   1   5   3        7.33        7.03      0.31 o 
   2   5   3        0.68        1.60      0.23 o 
   3   5   3        4.15        3.13      0.28 o 
   4   5   3        3.29        3.47      0.27 o 
   5   5   3        1.21        1.03      0.45 o 
 -11   6   3        1.12        1.15      0.47 o 
 -10   6   3        2.37        1.97      1.11 o 
  -9   6   3        0.40        0.17      0.54 o 
  -8   6   3        0.70        0.19      0.22 o 
  -7   6   3       67.67       65.72     15.68 o 
  -6   6   3       99.81      100.15     23.27 o 
  -5   6   3       16.73       18.55      3.55 o 
  -4   6   3       53.75       59.67      7.27 o 
  -3   6   3       30.24       30.80      4.11 o 
  -2   6   3       73.50       72.53      6.06 o 
  -1   6   3       21.89       21.58      1.58 o 
   0   6   3       39.25       39.07      2.45 o 
   1   6   3       22.62       21.61      1.20 o 
   2   6   3        0.18        0.17      0.47 o 
   3   6   3        5.18        5.01      0.85 o 
   4   6   3        1.87        0.77      0.94 o 
   5   6   3        0.01        0.60      0.34 o 
 -11   7   3        1.97        2.33      0.56 o 
 -10   7   3        1.96        1.51      0.28 o 
  -9   7   3       13.46       11.68      4.83 o 
  -8   7   3       12.80       10.46      3.30 o 
  -7   7   3        4.76        4.78      1.90 o 
  -6   7   3        0.79        1.29      0.27 o 
  -5   7   3        2.06        3.08      0.90 o 
  -4   7   3       14.18       13.55      2.57 o 
  -3   7   3       25.97       21.93      4.22 o 
  -2   7   3      112.97      119.72     10.66 o 
  -1   7   3       51.34       48.89      5.55 o 
   0   7   3       14.09       11.35      1.34 o 
   1   7   3        1.99        1.60      0.37 o 
   2   7   3        0.60        0.35      0.27 o 
   3   7   3        2.16        2.15      0.45 o 
   4   7   3        0.07        0.40      0.39 o 
 -10   8   3        0.99        0.10      0.30 o 
  -9   8   3        1.26        0.86      0.57 o 
  -8   8   3        2.99        3.50      1.80 o 
  -7   8   3        2.58        3.09      0.77 o 
  -6   8   3      117.13      125.99     28.13 o 
  -5   8   3        4.78        4.90      1.24 o 
  -4   8   3        0.76        1.20      0.39 o 
  -3   8   3       25.10       23.17      4.82 o 
  -2   8   3        9.77        8.31      1.80 o 
  -1   8   3        0.83        0.89      0.36 o 
   0   8   3        4.47        4.05      0.49 o 
   1   8   3        1.83        1.37      0.31 o 
   2   8   3        0.15       -0.12      0.31 o 
   3   8   3        0.00       -0.06      0.59 o 
 -10   9   3        0.70        0.67      0.57 o 
  -9   9   3        0.50        0.72      0.52 o 
  -8   9   3        7.15       11.79      1.03 o 
  -7   9   3        3.56        2.58      0.55 o 
  -6   9   3        0.04        0.24      0.26 o 
  -5   9   3        0.82        0.49      0.27 o 
  -4   9   3        7.33        8.86      1.77 o 
  -3   9   3        0.25        0.17      0.33 o 
  -2   9   3        9.12       10.38      1.82 o 
  -1   9   3        0.54        0.25      0.27 o 
   0   9   3        1.24        1.44      0.42 o 
   1   9   3        0.44        0.67      0.43 o 
  -9  10   3        0.63        0.83      0.66 o 
  -8  10   3        0.62        0.60      0.55 o 
  -7  10   3        4.09        4.34      0.63 o 
  -6  10   3        4.05        3.10      0.45 o 
  -5  10   3       17.32       20.81      3.98 o 
  -4  10   3        0.49        1.21      0.35 o 
  -3  10   3        5.73        6.26      1.51 o 
  -2  10   3        0.00        0.19      0.51 o 
  -1  10   3        0.09        0.20      0.35 o 
   0  10   3        0.34        0.35      0.47 o 
  -8  11   3        0.05        0.92      0.56 o 
  -7  11   3        0.36        0.07      0.60 o 
  -6  11   3        0.12        0.80      0.54 o 
  -5  11   3        0.39        0.23      0.42 o 
  -4  11   3        2.17        1.87      0.46 o 
  -3  11   3        0.66        0.62      0.41 o 
  -2  11   3        0.17        0.30      0.38 o 
   1 -12   4        0.15        0.15      0.55 o 
   2 -12   4        0.06       -0.62      0.66 o 
   3 -12   4        3.54        4.19      1.35 o 
   4 -12   4        0.02        0.16      0.40 o 
   5 -12   4        0.40        0.79      0.39 o 
  -1 -11   4        0.02       -0.25      0.48 o 
   0 -11   4        0.96        1.75      0.50 o 
   1 -11   4        2.65        2.31      0.37 o 
   2 -11   4        3.09        3.98      0.81 o 
   3 -11   4        3.01        2.32      0.52 o 
   4 -11   4        0.02        0.21      0.34 o 
   5 -11   4        0.00        0.05      0.32 o 
   6 -11   4        0.00        0.07      0.81 o 
   7 -11   4        1.71        2.59      0.51 o 
  -3 -10   4        0.33        0.23      0.49 o 
  -2 -10   4        0.08        0.37      0.42 o 
  -1 -10   4        0.84        0.22      0.38 o 
   0 -10   4        0.11       -0.38      0.48 o 
   1 -10   4        0.16        0.19      0.22 o 
   2 -10   4        7.48        6.88      1.09 o 
   3 -10   4        0.04        0.04      0.23 o 
   4 -10   4       10.90       11.46      1.09 o 
   5 -10   4        3.15        3.66      0.56 o 
   6 -10   4        0.12       -0.40      0.53 o 
   7 -10   4        3.25        3.12      0.47 o 
   8 -10   4        0.23        0.05      0.43 o 
  -4  -9   4        0.20       -0.12      0.33 o 
  -3  -9   4        0.31        1.35      0.78 o 
  -2  -9   4        8.55        6.27      0.76 o 
  -1  -9   4        1.20        1.06      0.28 o 
   0  -9   4        3.25        2.70      0.81 o 
   1  -9   4       44.58       39.95      4.75 o 
   2  -9   4        1.82        3.05      0.27 o 
   3  -9   4        8.79        8.15      0.79 o 
   4  -9   4        7.55        6.57      0.40 o 
   5  -9   4        9.20        8.93      0.44 o 
   6  -9   4        1.96        1.26      0.34 o 
   7  -9   4        2.81        3.01      0.46 o 
   8  -9   4        0.45        1.27      0.43 o 
  -5  -8   4        0.33        0.27      0.59 o 
  -4  -8   4        0.44        0.79      0.32 o 
  -3  -8   4        1.64        1.01      0.24 o 
  -2  -8   4        0.88        0.98      0.32 o 
  -1  -8   4        0.35        0.29      0.12 o 
   0  -8   4        2.66        2.46      0.18 o 
   1  -8   4        0.00        0.13      0.33 o 
   2  -8   4       21.12       23.73      2.30 o 
   3  -8   4       17.55       16.73      2.21 o 
   4  -8   4       65.76       68.71      9.28 o 
   5  -8   4       11.75       11.27      1.59 o 
   6  -8   4        0.52        0.33      0.32 o 
   7  -8   4        2.55        3.00      0.35 o 
   8  -8   4        0.12        0.52      0.41 o 
   9  -8   4        0.46       -0.37      0.37 o 
  -6  -7   4        0.47        0.50      0.51 o 
  -5  -7   4        0.21        0.51      0.31 o 
  -4  -7   4        6.99        5.73      0.37 o 
  -3  -7   4        7.18        5.84      0.34 o 
  -2  -7   4       25.62       28.83      0.56 o 
  -1  -7   4        7.62        7.41      0.73 o 
   0  -7   4        4.62        4.80      0.20 o 
   1  -7   4        8.97       10.84      0.67 o 
   2  -7   4        4.16        5.21      0.49 o 
   3  -7   4      158.17      165.65     10.43 o 
   4  -7   4      123.29      130.80      8.90 o 
   5  -7   4        3.63        4.80      0.41 o 
   6  -7   4        0.15        0.12      0.24 o 
   7  -7   4        5.16        4.10      1.12 o 
   8  -7   4        5.94        5.16      0.44 o 
   9  -7   4        1.28        0.60      0.36 o 
  -7  -6   4        0.00        0.39      0.51 o 
  -6  -6   4        0.34       -0.03      0.65 o 
  -5  -6   4        4.27        3.21      0.24 o 
  -4  -6   4       10.55       10.49      0.40 o 
  -3  -6   4        0.31        0.62      0.16 o 
  -2  -6   4        2.23        2.47      0.21 o 
  -1  -6   4       52.36       59.21      1.83 o 
   0  -6   4        3.11        2.07      0.15 o 
   1  -6   4       33.85       32.01      2.14 o 
   2  -6   4       14.75       15.02      1.17 o 
   3  -6   4      139.30      134.08     10.75 o 
   4  -6   4        1.74        1.51      0.19 o 
   5  -6   4       53.13       48.62      4.79 o 
   6  -6   4        4.70        4.31      1.06 o 
   7  -6   4        5.05        5.82      1.44 o 
   8  -6   4        0.03       -0.06      0.37 o 
   9  -6   4        0.14        0.65      0.60 o 
  -8  -5   4        0.74        1.41      0.86 o 
  -7  -5   4        0.03       -0.33      0.39 o 
  -6  -5   4        0.20        0.91      0.52 o 
  -5  -5   4       11.93       15.48      0.60 o 
  -4  -5   4        2.30        2.74      0.19 o 
  -3  -5   4        0.31        0.02      0.15 o 
  -2  -5   4       11.27       12.58      0.26 o 
  -1  -5   4       43.23       41.38      1.32 o 
   0  -5   4       17.24       16.46      0.36 o 
   1  -5   4        0.86        0.95      0.21 o 
   2  -5   4        0.49        0.53      0.27 o 
   3  -5   4       47.12       46.48      1.08 o 
   4  -5   4       10.26        8.92      0.77 o 
   5  -5   4       20.97       19.84      0.88 o 
   6  -5   4        5.96        4.69      1.12 o 
   7  -5   4        6.61        6.26      1.39 o 
   8  -5   4        0.41        0.69      0.30 o 
   9  -5   4        0.07        0.79      0.53 o 
  -8  -4   4        0.54        0.94      0.45 o 
  -7  -4   4        3.42        3.52      0.42 o 
  -6  -4   4        7.34        6.92      0.71 o 
  -5  -4   4        7.10        8.82      0.79 o 
  -4  -4   4        1.24        1.50      0.13 o 
  -3  -4   4       31.06       36.64      0.63 o 
  -2  -4   4        0.55        0.49      0.16 o 
  -1  -4   4      175.59      182.89      2.42 o 
   0  -4   4      217.19      212.69     10.08 o 
   1  -4   4       61.02       69.34      2.53 o 
   2  -4   4      174.49      184.61      6.73 o 
   3  -4   4        5.45        5.91      0.45 o 
   4  -4   4        0.44        0.20      0.18 o 
   5  -4   4        0.04        0.34      0.17 o 
   6  -4   4        4.63        5.44      0.75 o 
   7  -4   4        6.02        5.36      1.53 o 
   8  -4   4        0.14       -0.38      0.54 o 
   9  -4   4        0.06        0.22      1.12 o 
  -9  -3   4        1.31        1.44      0.59 o 
  -8  -3   4        1.21        0.55      0.43 o 
  -7  -3   4        0.10       -0.12      0.20 o 
  -6  -3   4        9.48        8.03      0.50 o 
  -5  -3   4       13.42       11.71      0.60 o 
  -4  -3   4       13.37       14.67      0.68 o 
  -3  -3   4        0.14       -0.02      0.07 o 
  -2  -3   4        0.01        0.04      0.07 o 
  -1  -3   4       12.33       12.02      0.25 o 
   0  -3   4      363.61      365.41      5.70 o 
   1  -3   4       16.36       16.19      0.37 o 
   2  -3   4       46.09       52.58      0.89 o 
   3  -3   4       22.93       25.39      0.73 o 
   4  -3   4       41.69       36.09      1.48 o 
   5  -3   4        1.56        1.62      0.28 o 
   6  -3   4        7.00        6.48      0.76 o 
   7  -3   4        0.65        1.02      0.23 o 
   8  -3   4        0.03        0.35      0.34 o 
   9  -3   4        0.10       -0.97      1.01 o 
  -9  -2   4        0.10        0.24      0.41 o 
  -8  -2   4        0.20        0.28      0.26 o 
  -7  -2   4        0.54        0.27      0.19 o 
  -6  -2   4        0.13       -0.11      0.16 o 
  -5  -2   4        1.03        0.73      0.08 o 
  -4  -2   4      204.02      221.89      9.11 o 
  -3  -2   4       51.09       48.53      0.83 o 
  -2  -2   4       99.37       98.87      2.28 o 
  -1  -2   4       39.46       31.12      0.50 o 
   1  -2   4      128.72      122.17      1.83 o 
   2  -2   4        0.71        0.52      0.28 o 
   3  -2   4       51.25       44.93      3.67 o 
   4  -2   4        1.52        1.25      0.17 o 
   5  -2   4        3.41        3.50      0.23 o 
   6  -2   4        5.11        6.22      1.17 o 
   7  -2   4        0.07        0.77      0.28 o 
   8  -2   4        0.00        0.94      0.96 o 
 -10  -1   4        1.57        1.39      0.51 o 
  -9  -1   4        0.07        0.12      0.31 o 
  -8  -1   4        5.88        9.28      0.50 o 
  -7  -1   4        1.42        1.75      0.24 o 
  -6  -1   4        1.85        1.81      0.20 o 
  -5  -1   4      351.49      399.50      7.34 o 
  -4  -1   4       83.76       86.65      4.66 o 
  -3  -1   4       92.96       85.18      1.02 o 
  -2  -1   4      344.78      358.48      4.90 o 
  -1  -1   4        3.65        4.92      0.25 o 
   0  -1   4       40.63       30.46      0.53 o 
   1  -1   4       21.64       22.75      0.60 o 
   2  -1   4       24.08       29.38      0.57 o 
   3  -1   4        0.50        0.51      0.13 o 
   4  -1   4        9.38       10.02      0.83 o 
   5  -1   4       22.64       20.62      0.64 o 
   6  -1   4        3.29        3.83      0.29 o 
   7  -1   4        1.25        1.79      0.29 o 
   8  -1   4        0.08        0.25      1.04 o 
 -10   0   4        0.83        0.88      0.44 o 
  -9   0   4        0.99        0.87      0.28 o 
  -8   0   4        1.10        0.63      0.22 o 
  -7   0   4        0.05       -0.13      0.20 o 
  -6   0   4       24.04       26.43      2.46 o 
  -5   0   4       82.32       81.53      6.02 o 
  -4   0   4       37.32       30.27      1.69 o 
  -2   0   4       11.96       11.51      0.23 o 
  -1   0   4      308.19      317.88      5.27 o 
   1   0   4      165.27      174.30      3.01 o 
   2   0   4       47.66       50.94      1.50 o 
   3   0   4        0.58        1.17      0.17 o 
   4   0   4       13.81       12.18      0.35 o 
   5   0   4        0.37        0.18      0.20 o 
   6   0   4       14.02       13.57      0.53 o 
   7   0   4        0.50       -0.91      0.91 o 
   8   0   4        0.61        0.70      1.23 o 
 -10   1   4       10.66       11.14      0.66 o 
  -9   1   4        1.11        1.10      0.36 o 
  -8   1   4       18.19       19.03      0.65 o 
  -7   1   4        0.46        0.38      0.15 o 
  -6   1   4        4.41        4.30      0.33 o 
  -5   1   4       17.71       18.14      1.42 o 
  -4   1   4      111.62      122.41      8.48 o 
  -3   1   4       28.03       24.18      0.55 o 
  -1   1   4      209.52      200.53      3.36 o 
   0   1   4      427.03      450.37     12.08 o 
   1   1   4       63.85       74.34      1.25 o 
   2   1   4       39.39       39.93      0.79 o 
   3   1   4        2.65        2.01      0.52 o 
   4   1   4       33.80       37.76      0.89 o 
   5   1   4        8.32        9.55      0.51 o 
   6   1   4        4.91        6.50      0.45 o 
   7   1   4        0.52       -0.33      0.82 o 
 -11   2   4        0.83        0.62      0.47 o 
 -10   2   4        2.93        3.18      0.50 o 
  -9   2   4        0.11        0.08      0.27 o 
  -8   2   4       30.36       34.43      3.73 o 
  -7   2   4        0.01       -0.03      0.12 o 
  -6   2   4        7.58        6.97      1.01 o 
  -5   2   4        0.75        0.75      0.16 o 
  -4   2   4        2.00        2.47      0.16 o 
  -3   2   4      643.63      699.77     24.65 o 
  -2   2   4       23.40       20.90      0.57 o 
  -1   2   4      146.63      133.31      2.76 o 
   0   2   4      188.72      192.35      4.15 o 
   1   2   4      308.96      325.28      5.27 o 
   2   2   4       12.56       10.86      0.27 o 
   3   2   4        3.40        3.17      0.76 o 
   4   2   4        5.40        5.79      0.33 o 
   5   2   4        0.20        0.39      0.27 o 
   6   2   4        1.45        0.61      0.49 o 
   7   2   4        1.82        0.02      1.19 o 
 -11   3   4        0.32        0.60      0.45 o 
 -10   3   4        0.00       -0.24      0.43 o 
  -9   3   4       16.63       17.55      2.34 o 
  -8   3   4        7.84        7.24      1.40 o 
  -7   3   4        0.00        0.15      0.14 o 
  -6   3   4       27.29       28.76      4.82 o 
  -5   3   4       27.34       22.29      3.37 o 
  -4   3   4       24.50       27.29      3.30 o 
  -3   3   4       44.79       40.22      3.32 o 
  -2   3   4       28.82       33.56      1.04 o 
  -1   3   4      139.93      135.31      2.62 o 
   0   3   4       30.86       34.04      0.72 o 
   1   3   4        0.15       -0.11      0.16 o 
   2   3   4        1.17        1.60      0.18 o 
   3   3   4        0.25        0.87      0.18 o 
   4   3   4        0.96       -0.13      0.20 o 
   5   3   4        3.36        2.74      0.38 o 
   6   3   4        0.01        0.12      0.52 o 
 -11   4   4        0.48        1.12      0.50 o 
 -10   4   4        0.03        0.54      0.42 o 
  -9   4   4        5.32        5.99      1.62 o 
  -8   4   4       11.74       11.45      2.39 o 
  -7   4   4       79.00       79.31     16.26 o 
  -6   4   4        2.27        1.96      0.39 o 
  -5   4   4       37.64       34.62      5.56 o 
  -4   4   4       50.98       54.42      5.04 o 
  -3   4   4        1.29        2.48      0.45 o 
  -2   4   4        1.39        2.41      0.44 o 
  -1   4   4        7.13        6.64      0.31 o 
   0   4   4        3.75        3.44      0.19 o 
   1   4   4        0.20        0.19      0.18 o 
   2   4   4       12.47       10.29      0.71 o 
   3   4   4       17.51       15.11      0.54 o 
   4   4   4        0.00        0.25      0.24 o 
   5   4   4        0.04        0.00      0.41 o 
 -11   5   4        0.08        0.49      0.53 o 
 -10   5   4        0.01        0.20      0.29 o 
  -9   5   4        0.24        0.17      0.21 o 
  -8   5   4       16.31       14.42      3.88 o 
  -7   5   4        0.39        0.77      0.19 o 
  -6   5   4       30.26       32.63      6.52 o 
  -5   5   4       67.50       58.64     10.12 o 
  -4   5   4        0.47        0.09      0.12 o 
  -3   5   4        6.77        7.01      0.36 o 
  -2   5   4       82.88       90.36      9.63 o 
  -1   5   4        1.66        1.36      0.17 o 
   0   5   4        5.67        4.40      0.43 o 
   1   5   4        3.52        3.66      0.25 o 
   2   5   4        2.50        2.27      0.27 o 
   3   5   4        0.02        0.18      0.25 o 
   4   5   4        3.23        2.65      0.39 o 
   5   5   4        0.00        0.49      1.33 o 
 -11   6   4        0.18        1.16      0.50 o 
 -10   6   4        1.40        1.73      0.57 o 
  -9   6   4        0.13       -0.06      0.20 o 
  -8   6   4       21.66       19.82      6.61 o 
  -7   6   4        4.08        4.57      1.26 o 
  -6   6   4       35.03       28.15      6.20 o 
  -5   6   4       24.69       22.46      5.02 o 
  -4   6   4        0.00        0.29      0.18 o 
  -3   6   4        3.44        4.27      0.59 o 
  -2   6   4        1.61        1.85      0.21 o 
  -1   6   4        8.70        8.72      0.88 o 
   0   6   4       18.80       18.23      1.70 o 
   1   6   4        3.47        4.24      0.27 o 
   2   6   4        5.05        4.02      0.34 o 
   3   6   4        0.92        0.32      0.29 o 
   4   6   4        0.02        0.36      0.76 o 
 -11   7   4        0.16        0.22      0.35 o 
 -10   7   4        2.37        1.38      0.31 o 
  -9   7   4        7.44        6.60      2.63 o 
  -8   7   4       18.61       18.16      7.18 o 
  -7   7   4       16.09       13.50      3.74 o 
  -6   7   4       31.65       26.92      8.71 o 
  -5   7   4       65.95       57.97      9.80 o 
  -4   7   4        0.98        0.97      0.30 o 
  -3   7   4        0.12        0.40      0.12 o 
  -2   7   4        0.69        0.77      0.22 o 
  -1   7   4       53.31       58.12      9.88 o 
   0   7   4        2.19        2.06      0.65 o 
   1   7   4        2.03        2.12      0.28 o 
   2   7   4        0.05        0.08      0.41 o 
   3   7   4        0.02        0.09      1.30 o 
 -10   8   4        3.90        2.90      0.55 o 
  -9   8   4       12.21       14.73      1.00 o 
  -8   8   4        4.03        4.97      0.71 o 
  -7   8   4       16.72       16.27      4.72 o 
  -6   8   4        1.86        2.13      0.20 o 
  -5   8   4        0.58        0.74      0.22 o 
  -4   8   4        0.10        0.00      0.37 o 
  -3   8   4        4.97        5.26      1.19 o 
  -2   8   4        4.50        4.63      0.73 o 
  -1   8   4        0.03       -0.19      0.19 o 
   0   8   4        4.38        3.95      0.33 o 
   1   8   4        0.97        0.55      0.35 o 
   2   8   4        0.16       -0.41      0.96 o 
 -10   9   4        0.63        0.54      0.53 o 
  -9   9   4        0.08       -0.09      0.54 o 
  -8   9   4        0.42       -0.41      0.51 o 
  -7   9   4        1.88        2.94      0.57 o 
  -6   9   4        7.71       11.87      0.82 o 
  -5   9   4       14.87       16.51      3.57 o 
  -4   9   4       25.49       24.66      6.43 o 
  -3   9   4       10.49       11.31      2.40 o 
  -2   9   4        3.16        3.69      0.66 o 
  -1   9   4        0.69        0.92      0.64 o 
   0   9   4        0.64        0.44      0.44 o 
   1   9   4        0.02       -0.18      0.43 o 
  -9  10   4        4.07        3.13      0.68 o 
  -8  10   4        2.09        1.42      0.68 o 
  -7  10   4        2.36        3.43      0.61 o 
  -6  10   4        1.01        0.47      0.33 o 
  -5  10   4        3.80        4.64      1.60 o 
  -4  10   4       10.43       11.21      2.86 o 
  -3  10   4        0.07        0.01      0.39 o 
  -2  10   4        0.37        0.36      0.36 o 
  -1  10   4        0.18        0.80      0.40 o 
  -7  11   4        0.74        0.21      0.66 o 
  -6  11   4        0.57        1.33      0.55 o 
  -5  11   4        1.34        0.97      0.84 o 
  -4  11   4        6.61        6.00      2.19 o 
  -3  11   4        0.08        0.22      0.47 o 
   1 -12   5        0.59       -0.06      0.56 o 
   2 -12   5        3.54        3.89      0.75 o 
   3 -12   5        0.68        0.32      0.32 o 
   4 -12   5        2.58        2.19      0.40 o 
   5 -12   5        1.56        1.60      0.42 o 
  -1 -11   5        0.96        1.36      0.71 o 
   0 -11   5        0.03       -0.19      0.46 o 
   1 -11   5        2.20        2.02      0.40 o 
   2 -11   5        3.61        2.71      0.35 o 
   3 -11   5        3.41        4.00      0.41 o 
   4 -11   5        0.02        0.20      0.44 o 
   5 -11   5        0.12       -0.30      0.30 o 
   6 -11   5        0.00       -0.21      0.34 o 
  -3 -10   5        0.00        0.27      0.54 o 
  -2 -10   5        0.94        0.57      1.04 o 
  -1 -10   5        0.18       -0.27      0.40 o 
   0 -10   5        2.92        3.09      0.25 o 
   1 -10   5        0.97        0.53      0.29 o 
   2 -10   5        7.67        8.88      0.91 o 
   3 -10   5       16.13       17.88      1.45 o 
   4 -10   5        0.67        1.25      0.35 o 
   5 -10   5        0.31       -0.01      0.47 o 
   6 -10   5        0.39        0.37      0.83 o 
   7 -10   5        0.93        1.63      0.48 o 
  -4  -9   5        0.15        1.02      0.49 o 
  -3  -9   5        0.13       -0.15      0.37 o 
  -2  -9   5        0.37        0.16      0.25 o 
  -1  -9   5        0.29        0.46      0.30 o 
   0  -9   5        4.78        5.51      1.02 o 
   1  -9   5        0.28        0.70      0.18 o 
   2  -9   5        0.28        0.83      0.85 o 
   3  -9   5        0.65        0.39      0.22 o 
   4  -9   5        9.72       10.22      1.65 o 
   5  -9   5        1.08        2.02      0.40 o 
   6  -9   5       13.13       12.04      0.64 o 
   7  -9   5       15.34       17.91      0.90 o 
   8  -9   5        0.07        0.18      0.44 o 
  -5  -8   5        0.03       -0.04      0.31 o 
  -4  -8   5        1.59        1.69      0.31 o 
  -3  -8   5        4.76        4.60      0.51 o 
  -2  -8   5        2.85        3.30      0.25 o 
  -1  -8   5        0.01        0.13      0.13 o 
   0  -8   5        1.30        0.85      0.23 o 
   1  -8   5       24.94       27.65      2.37 o 
   2  -8   5        4.11        4.44      0.67 o 
   3  -8   5       51.34       50.52      9.48 o 
   4  -8   5        0.08        0.34      0.26 o 
   5  -8   5        1.37        1.14      0.26 o 
   6  -8   5        0.42        0.33      0.29 o 
   7  -8   5        5.69        4.83      0.44 o 
   8  -8   5        1.46        1.30      0.44 o 
  -6  -7   5        0.12        0.71      1.13 o 
  -5  -7   5        1.65        2.90      1.03 o 
  -4  -7   5        0.06        0.11      0.60 o 
  -3  -7   5       45.65       45.73      1.92 o 
  -2  -7   5       35.46       39.33      1.88 o 
  -1  -7   5        9.72        9.75      0.72 o 
   0  -7   5       20.61       24.81      1.47 o 
   1  -7   5        3.02        3.35      0.25 o 
   2  -7   5        3.43        2.53      0.23 o 
   3  -7   5       27.49       28.79      3.47 o 
   4  -7   5        6.13        5.27      0.32 o 
   5  -7   5       29.19       27.64      4.75 o 
   6  -7   5        0.21       -0.14      0.31 o 
   7  -7   5        0.43       -0.06      0.37 o 
   8  -7   5        2.14        1.70      0.43 o 
  -7  -6   5        0.58        0.53      0.51 o 
  -6  -6   5        0.43        0.79      0.44 o 
  -5  -6   5       12.17       13.90      0.90 o 
  -4  -6   5       60.61       68.56      1.28 o 
  -3  -6   5       41.34       43.57      0.74 o 
  -2  -6   5        4.85        3.78      0.19 o 
  -1  -6   5       44.83       52.56      2.13 o 
   0  -6   5        4.72        4.61      0.23 o 
   1  -6   5        0.49        0.51      0.17 o 
   2  -6   5       19.71       20.05      1.04 o 
   3  -6   5        2.38        2.05      0.23 o 
   4  -6   5       45.02       46.32      2.02 o 
   5  -6   5       12.36       13.37      1.67 o 
   6  -6   5        0.04        0.23      0.25 o 
   7  -6   5        2.02        1.87      0.30 o 
   8  -6   5        0.01        0.10      0.35 o 
  -8  -5   5        0.32       -0.12      0.49 o 
  -7  -5   5        0.55       -0.48      0.92 o 
  -6  -5   5        2.48        3.52      0.33 o 
  -5  -5   5        8.21       11.53      0.36 o 
  -4  -5   5        1.53        1.71      0.15 o 
  -3  -5   5        1.45        1.08      0.14 o 
  -2  -5   5       93.89      102.63      1.33 o 
  -1  -5   5       57.53       61.96      0.92 o 
   0  -5   5      121.73      144.32      2.72 o 
   1  -5   5        0.04        0.02      0.21 o 
   2  -5   5       19.08       18.82      1.36 o 
   3  -5   5       55.93       52.45      3.57 o 
   4  -5   5       42.73       42.46      2.74 o 
   5  -5   5        9.73       10.05      0.45 o 
   6  -5   5        9.99        9.42      0.89 o 
   7  -5   5        2.48        2.43      1.10 o 
   8  -5   5        1.83        1.73      0.37 o 
  -8  -4   5        0.95        1.56      0.46 o 
  -7  -4   5        0.64       -0.06      0.46 o 
  -6  -4   5        0.97        1.09      0.14 o 
  -5  -4   5        5.22        5.28      0.44 o 
  -4  -4   5       20.69       21.29      0.58 o 
  -3  -4   5       29.74       28.99      1.29 o 
  -2  -4   5        9.02        8.72      0.26 o 
  -1  -4   5      233.75      252.60      3.65 o 
   0  -4   5        0.67        0.38      0.09 o 
   1  -4   5       25.88       20.75      0.47 o 
   2  -4   5       14.12       11.63      0.30 o 
   3  -4   5        0.12        0.15      0.14 o 
   4  -4   5       22.99       23.60      1.97 o 
   5  -4   5        0.12       -0.18      0.18 o 
   6  -4   5        9.29        9.50      1.44 o 
   7  -4   5        0.43        0.04      0.30 o 
   8  -4   5        0.27       -0.31      0.51 o 
  -9  -3   5        0.08        0.54      0.49 o 
  -8  -3   5        0.41        1.37      0.42 o 
  -7  -3   5        2.05        1.43      0.21 o 
  -6  -3   5        0.96        0.61      0.14 o 
  -5  -3   5        2.05        1.65      0.16 o 
  -4  -3   5        0.02        0.16      0.08 o 
  -3  -3   5       42.98       40.56      1.27 o 
  -2  -3   5       11.28       12.94      0.38 o 
  -1  -3   5       52.42       59.74      0.90 o 
   0  -3   5      378.21      410.33      7.07 o 
   1  -3   5       81.05       82.91      1.34 o 
   2  -3   5       38.12       39.80      1.32 o 
   3  -3   5       25.57       22.89      1.46 o 
   4  -3   5       42.00       44.63      3.92 o 
   5  -3   5        7.05        6.75      1.11 o 
   6  -3   5        0.67        0.38      0.55 o 
   7  -3   5        0.89        0.75      0.29 o 
   8  -3   5        0.11       -0.16      0.81 o 
  -9  -2   5        0.13        0.23      0.47 o 
  -8  -2   5        0.25        0.53      0.24 o 
  -7  -2   5        0.71        0.54      0.21 o 
  -6  -2   5       32.14       39.38      2.47 o 
  -5  -2   5        1.16        1.04      0.09 o 
  -4  -2   5       18.16       18.42      0.84 o 
  -3  -2   5      102.33       96.82      2.82 o 
  -2  -2   5        0.49        0.39      0.07 o 
  -1  -2   5       22.08       23.50      0.43 o 
   0  -2   5       40.31       41.83      0.85 o 
   1  -2   5       13.94       17.39      0.51 o 
   2  -2   5      233.45      250.23      9.09 o 
   3  -2   5       61.64       69.59      4.67 o 
   4  -2   5       59.61       63.46      3.98 o 
   5  -2   5        0.04        0.07      0.31 o 
   6  -2   5       20.21       17.70      3.71 o 
   7  -2   5        0.24        0.16      0.31 o 
   8  -2   5        0.84        2.17      0.94 o 
 -10  -1   5        0.31       -0.31      0.41 o 
  -9  -1   5        0.82        1.08      0.30 o 
  -8  -1   5        1.13        1.67      0.27 o 
  -7  -1   5        9.33       11.74      0.45 o 
  -6  -1   5        2.32        3.92      0.15 o 
  -5  -1   5        4.98        4.72      0.20 o 
  -4  -1   5       72.55       77.81      3.68 o 
  -3  -1   5       97.84       88.84      1.25 o 
  -2  -1   5      126.49      118.57      2.46 o 
  -1  -1   5       88.25       85.85      1.74 o 
   1  -1   5        1.95        1.93      0.16 o 
   2  -1   5      251.11      256.74     11.50 o 
   3  -1   5       60.26       66.01      6.74 o 
   4  -1   5       46.74       54.44      4.55 o 
   5  -1   5       26.52       29.20      0.91 o 
   6  -1   5        1.41        1.00      0.25 o 
   7  -1   5        0.09       -0.05      0.46 o 
   8  -1   5        1.71        1.23      1.13 o 
 -10   0   5        1.56        0.63      0.32 o 
  -9   0   5       11.49       15.81      0.67 o 
  -8   0   5        2.94        3.17      0.29 o 
  -7   0   5        3.53        3.04      0.29 o 
  -6   0   5        0.48        0.46      0.11 o 
  -5   0   5      251.83      254.46     18.60 o 
  -4   0   5        0.06        0.33      0.09 o 
  -3   0   5       19.32       17.03      0.89 o 
  -2   0   5      103.52       84.83      1.35 o 
  -1   0   5      377.64      376.00      8.49 o 
   0   0   5      186.98      176.50      2.65 o 
   1   0   5      128.69      141.11      2.33 o 
   2   0   5       51.36       49.09      1.06 o 
   3   0   5       66.43       69.20      2.25 o 
   4   0   5        0.25        0.11      0.19 o 
   5   0   5        1.39        0.48      0.24 o 
   6   0   5        4.22        2.69      0.47 o 
   7   0   5        0.83        0.30      1.05 o 
 -11   1   5        2.27        0.95      0.59 o 
 -10   1   5        2.00        3.32      0.49 o 
  -9   1   5        4.72        4.79      0.38 o 
  -8   1   5       22.37       24.60      0.82 o 
  -7   1   5       15.18       12.14      1.65 o 
  -6   1   5       30.18       28.19      3.61 o 
  -5   1   5        1.87        1.66      0.11 o 
  -4   1   5      431.09      436.80     16.62 o 
  -3   1   5       42.08       52.95      1.59 o 
  -2   1   5        8.81        6.57      0.34 o 
  -1   1   5       25.58       27.19      0.57 o 
   0   1   5       11.53       13.36      0.37 o 
   1   1   5      303.51      328.93      6.37 o 
   2   1   5        7.25        7.93      0.28 o 
   3   1   5       10.81       12.53      0.38 o 
   4   1   5       13.82       13.04      0.41 o 
   5   1   5        0.63        0.86      0.31 o 
   6   1   5        0.75        1.07      0.33 o 
   7   1   5        0.00       -0.74      1.07 o 
 -11   2   5        0.14       -0.29      0.41 o 
 -10   2   5        2.57        2.22      0.50 o 
  -9   2   5       22.00       26.81      0.89 o 
  -8   2   5        0.72        1.11      0.12 o 
  -7   2   5       39.84       40.31      6.59 o 
  -6   2   5       33.90       32.10      3.75 o 
  -5   2   5        1.33        0.92      0.10 o 
  -4   2   5      214.21      197.75     25.08 o 
  -3   2   5        1.07        1.81      0.40 o 
  -2   2   5       58.75       55.96      1.07 o 
  -1   2   5        3.09        3.28      0.16 o 
   0   2   5      140.50      141.40      2.53 o 
   1   2   5      163.34      179.03      3.44 o 
   2   2   5       59.34       59.77      1.18 o 
   3   2   5        0.15        0.04      0.17 o 
   4   2   5        0.58        0.12      0.26 o 
   5   2   5        0.11        0.33      0.61 o 
 -11   3   5        1.36        1.05      0.57 o 
 -10   3   5        0.09       -0.28      0.45 o 
  -9   3   5        1.02        1.41      0.13 o 
  -8   3   5        1.79        1.15      0.14 o 
  -7   3   5       92.23       93.77     19.49 o 
  -6   3   5       32.84       32.71      4.86 o 
  -5   3   5        2.04        1.65      0.39 o 
  -4   3   5        1.47        1.34      0.39 o 
  -3   3   5      247.97      244.08      8.30 o 
  -2   3   5      126.26      129.71      7.98 o 
  -1   3   5       54.65       51.18      1.04 o 
   0   3   5        0.05        0.56      0.20 o 
   1   3   5        8.00        7.11      0.54 o 
   2   3   5       14.43       14.07      0.43 o 
   3   3   5        1.53        1.03      0.23 o 
   4   3   5        0.48        0.51      0.25 o 
   5   3   5        0.02       -0.01      0.34 o 
 -11   4   5        0.05        0.31      0.51 o 
 -10   4   5        0.10       -0.41      0.41 o 
  -9   4   5        0.74        0.36      0.20 o 
  -8   4   5       27.83       26.27      6.87 o 
  -7   4   5       32.56       30.27      6.60 o 
  -6   4   5        3.32        3.27      1.31 o 
  -5   4   5       10.26        8.33      1.31 o 
  -4   4   5       25.58       21.44      1.91 o 
  -3   4   5       44.64       40.04      3.66 o 
  -2   4   5        5.83        6.79      0.34 o 
  -1   4   5       33.11       29.81      0.68 o 
   0   4   5        0.63        1.06      0.18 o 
   1   4   5        0.00        0.22      0.51 o 
   2   4   5       20.32       18.47      1.78 o 
   3   4   5        0.34        0.09      0.27 o 
   4   4   5        0.19        0.46      0.34 o 
   5   4   5        0.08       -0.29      0.59 o 
 -11   5   5        0.07        0.01      0.42 o 
 -10   5   5        0.93        0.54      0.30 o 
  -9   5   5        2.17        2.33      1.06 o 
  -8   5   5        0.82        1.70      0.48 o 
  -7   5   5       33.11       35.97      8.53 o 
  -6   5   5       78.09       71.74     16.06 o 
  -5   5   5       77.84       65.06     11.70 o 
  -4   5   5        8.54        5.91      0.64 o 
  -3   5   5        4.86        4.69      0.32 o 
  -2   5   5       31.65       31.14      3.53 o 
  -1   5   5        2.56        2.58      0.23 o 
   0   5   5        4.77        4.66      0.29 o 
   1   5   5        0.19        0.16      0.67 o 
   2   5   5        0.00        0.18      0.22 o 
   3   5   5        0.06        0.12      0.56 o 
   4   5   5        0.31       -0.18      0.39 o 
 -11   6   5        0.40       -0.36      0.47 o 
 -10   6   5        0.15       -0.03      0.24 o 
  -9   6   5        1.53        1.35      0.31 o 
  -8   6   5        0.14        0.32      0.29 o 
  -7   6   5       24.58       20.79      7.35 o 
  -6   6   5        1.03        1.19      0.25 o 
  -5   6   5       39.29       44.21      8.07 o 
  -4   6   5        2.29        2.52      0.34 o 
  -3   6   5        0.02       -0.21      0.21 o 
  -2   6   5        7.45        8.65      1.89 o 
  -1   6   5        0.87        0.53      0.22 o 
   0   6   5       20.38       18.82      1.92 o 
   1   6   5        1.69        2.44      0.32 o 
   2   6   5        0.99        0.82      0.36 o 
   3   6   5        0.00       -0.38      0.38 o 
 -11   7   5        2.42        2.52      0.53 o 
 -10   7   5        1.92        1.73      0.43 o 
  -9   7   5        0.94        1.30      0.33 o 
  -8   7   5        8.39        7.13      2.79 o 
  -7   7   5        6.51        6.59      2.03 o 
  -6   7   5       72.10       78.02     27.07 o 
  -5   7   5        5.47        5.87      1.66 o 
  -4   7   5        3.92        4.41      0.89 o 
  -3   7   5       21.73       24.08      6.68 o 
  -2   7   5       31.20       33.56      2.83 o 
  -1   7   5       25.95       31.30      3.70 o 
   0   7   5        4.82        5.11      0.75 o 
   1   7   5        0.00        0.30      0.37 o 
   2   7   5        0.61        0.51      0.47 o 
 -10   8   5        2.73        2.39      0.65 o 
  -9   8   5        0.06       -0.13      0.57 o 
  -8   8   5        0.06       -0.35      0.40 o 
  -7   8   5        0.05        0.16      0.42 o 
  -6   8   5        0.32        0.18      0.34 o 
  -5   8   5        1.87        2.16      0.65 o 
  -4   8   5       44.66       59.66      2.08 o 
  -3   8   5       18.06       19.19      3.01 o 
  -2   8   5        0.57        0.52      0.29 o 
  -1   8   5        0.36        0.67      0.30 o 
   0   8   5        0.61        0.62      0.42 o 
   1   8   5        0.23       -0.19      0.45 o 
 -10   9   5        0.94        0.57      0.60 o 
  -9   9   5        0.01        0.85      0.63 o 
  -8   9   5        0.36        0.35      0.64 o 
  -7   9   5        0.26        0.18      0.55 o 
  -6   9   5       14.16       19.85      1.06 o 
  -5   9   5        7.50        9.37      1.99 o 
  -4   9   5        6.14        5.98      1.21 o 
  -3   9   5        0.66        0.10      0.56 o 
  -2   9   5        0.90        1.12      0.46 o 
  -1   9   5        0.01        0.28      0.39 o 
   0   9   5        0.06        0.40      0.46 o 
  -8  10   5        0.23        1.17      0.68 o 
  -7  10   5        0.28        0.22      0.74 o 
  -6  10   5        0.66        1.60      0.60 o 
  -5  10   5        2.01        2.38      0.79 o 
  -4  10   5        6.95        7.53      2.65 o 
  -3  10   5        0.68        0.37      0.57 o 
  -2  10   5        0.49        0.84      0.47 o 
   2 -12   6        1.46       -0.17      0.48 o 
   3 -12   6        0.87        0.90      0.39 o 
  -1 -11   6        0.19        0.01      0.79 o 
   0 -11   6        0.03        0.01      0.38 o 
   1 -11   6        0.07        0.80      0.47 o 
   2 -11   6        1.53        1.86      0.31 o 
   3 -11   6        2.42        2.00      0.44 o 
   4 -11   6        0.02       -0.21      0.60 o 
   5 -11   6        1.24        2.10      0.41 o 
   6 -11   6        0.47       -0.19      0.40 o 
  -3 -10   6        0.27        0.64      0.42 o 
  -2 -10   6        0.05        0.64      0.69 o 
  -1 -10   6        0.03        1.15      0.71 o 
   0 -10   6        1.64        1.32      0.61 o 
   1 -10   6        3.12        2.91      0.55 o 
   2 -10   6        2.53        3.24      0.33 o 
   3 -10   6        0.00       -0.07      0.26 o 
   4 -10   6        0.22       -0.09      0.32 o 
   5 -10   6        0.01       -0.01      0.37 o 
   6 -10   6        1.05        1.47      0.47 o 
   7 -10   6        0.93       -0.44      0.44 o 
  -4  -9   6        0.16        0.40      0.48 o 
  -3  -9   6        2.27        2.70      0.39 o 
  -2  -9   6        0.71        0.51      0.27 o 
  -1  -9   6        0.01        0.36      0.30 o 
   0  -9   6        5.84        4.00      0.57 o 
   1  -9   6       11.31       11.47      0.84 o 
   2  -9   6        1.15        0.74      0.57 o 
   3  -9   6       30.34       32.78      1.08 o 
   4  -9   6        4.26        4.22      0.51 o 
   5  -9   6        7.28        6.91      0.46 o 
   6  -9   6       12.91       17.20      0.84 o 
   7  -9   6        5.82        4.96      0.53 o 
  -5  -8   6        0.14        0.24      0.31 o 
  -4  -8   6        1.98        1.77      0.47 o 
  -3  -8   6        0.46        0.02      0.20 o 
  -2  -8   6        0.01       -0.03      0.34 o 
  -1  -8   6       25.18       22.86      2.07 o 
   0  -8   6       27.00       30.86      3.06 o 
   1  -8   6        0.03        0.04      0.18 o 
   2  -8   6       64.22       59.50      7.59 o 
   3  -8   6       30.52       25.95      1.55 o 
   4  -8   6        0.38        0.29      0.31 o 
   5  -8   6        1.96        1.04      0.34 o 
   6  -8   6        0.03        1.08      0.52 o 
   7  -8   6        1.87        1.87      0.44 o 
  -6  -7   6        0.08       -0.35      0.48 o 
  -5  -7   6        0.05        0.59      0.35 o 
  -4  -7   6        5.34        7.83      0.38 o 
  -3  -7   6        0.26        0.02      0.44 o 
  -2  -7   6        7.45        7.84      0.33 o 
  -1  -7   6        3.15        5.26      0.25 o 
   0  -7   6        0.59        0.52      0.17 o 
   1  -7   6        0.64        0.30      0.19 o 
   2  -7   6        5.12        4.63      0.69 o 
   3  -7   6      181.09      191.82     15.77 o 
   4  -7   6        6.00        5.08      0.53 o 
   5  -7   6       10.61        9.04      0.57 o 
   6  -7   6        7.29        8.28      0.60 o 
   7  -7   6        2.77        1.92      0.41 o 
   8  -7   6        0.06       -0.30      0.44 o 
  -7  -6   6        0.27        0.29      0.44 o 
  -6  -6   6        1.50        1.76      0.45 o 
  -5  -6   6        2.31        2.16      0.21 o 
  -4  -6   6        1.30        1.04      0.20 o 
  -3  -6   6        0.04       -0.10      0.16 o 
  -2  -6   6        1.03        1.52      0.18 o 
  -1  -6   6       26.24       27.13      1.64 o 
   0  -6   6        1.29        1.80      0.17 o 
   1  -6   6       15.22       17.03      0.62 o 
   2  -6   6      147.52      160.42      9.10 o 
   3  -6   6       28.91       29.45      2.60 o 
   4  -6   6        8.10        6.76      1.00 o 
   5  -6   6       28.53       24.90      4.98 o 
   6  -6   6       10.79        9.44      2.02 o 
   7  -6   6        4.91        4.36      0.49 o 
   8  -6   6        0.15       -0.19      0.35 o 
  -8  -5   6        1.20        1.50      0.52 o 
  -7  -5   6        0.11        0.01      0.40 o 
  -6  -5   6        0.49        0.04      0.23 o 
  -5  -5   6        2.08        0.94      0.44 o 
  -4  -5   6        0.23        0.21      0.14 o 
  -3  -5   6        2.67        2.82      0.16 o 
  -2  -5   6        9.55       11.51      0.27 o 
  -1  -5   6        0.00       -0.01      0.14 o 
   0  -5   6        2.15        1.96      0.21 o 
   1  -5   6       14.20       13.85      0.42 o 
   2  -5   6       16.70       15.69      0.55 o 
   3  -5   6       19.04       20.48      1.48 o 
   4  -5   6       40.15       46.12      2.66 o 
   5  -5   6        0.01        0.49      0.23 o 
   6  -5   6        2.63        2.20      0.28 o 
   7  -5   6        0.18        0.32      0.33 o 
   8  -5   6        0.15       -0.25      0.37 o 
  -8  -4   6        0.30        0.88      0.67 o 
  -7  -4   6        1.94        1.23      0.17 o 
  -6  -4   6        2.94        2.54      0.15 o 
  -5  -4   6        2.54        1.97      0.15 o 
  -4  -4   6        2.08        1.73      0.12 o 
  -3  -4   6        0.00        0.06      0.12 o 
  -2  -4   6        2.01        1.61      0.13 o 
  -1  -4   6       16.85       15.12      0.34 o 
   0  -4   6       12.95       11.12      0.31 o 
   1  -4   6       33.43       35.91      0.94 o 
   2  -4   6        0.29        0.59      0.35 o 
   3  -4   6        1.64        1.45      0.18 o 
   4  -4   6       15.91       15.45      0.57 o 
   5  -4   6       50.40       49.77      8.36 o 
   6  -4   6        0.07       -0.42      0.52 o 
   7  -4   6        0.18        0.06      0.28 o 
   8  -4   6        1.13        0.53      0.78 o 
  -9  -3   6        0.72        0.36      0.45 o 
  -8  -3   6        2.59        3.59      0.54 o 
  -7  -3   6        0.20        0.36      0.10 o 
  -6  -3   6        0.37        0.32      0.12 o 
  -5  -3   6        3.30        4.27      0.14 o 
  -4  -3   6       10.51        9.51      0.47 o 
  -3  -3   6        7.60        8.63      0.20 o 
  -2  -3   6        9.14        9.76      0.22 o 
  -1  -3   6       60.98       64.53      1.70 o 
   0  -3   6       12.56       11.77      0.34 o 
   1  -3   6        6.98        9.07      0.31 o 
   2  -3   6       12.50       13.79      0.64 o 
   3  -3   6       19.94       22.08      1.86 o 
   4  -3   6        0.04        0.48      0.40 o 
   5  -3   6        0.05        0.19      0.23 o 
   6  -3   6        7.72        6.32      1.22 o 
   7  -3   6        0.06        0.18      0.34 o 
  -9  -2   6        0.34        0.30      0.47 o 
  -8  -2   6        0.88        0.70      0.26 o 
  -7  -2   6        3.01        2.30      0.20 o 
  -6  -2   6        1.99        1.89      0.28 o 
  -5  -2   6       18.00       18.57      1.16 o 
  -4  -2   6       19.66       19.34      1.15 o 
  -3  -2   6       19.49       16.79      0.69 o 
  -2  -2   6        4.93        5.38      0.19 o 
  -1  -2   6       17.31       17.86      0.40 o 
   0  -2   6       33.46       36.52      0.72 o 
   1  -2   6        1.13        1.50      0.20 o 
   2  -2   6      212.84      234.00     26.66 o 
   3  -2   6       31.85       35.96      2.13 o 
   4  -2   6        0.95        0.85      0.21 o 
   5  -2   6       43.22       47.77      7.82 o 
   6  -2   6        0.01        0.28      0.25 o 
   7  -2   6        0.00       -0.27      0.31 o 
 -10  -1   6        1.33        1.45      0.47 o 
  -9  -1   6        0.01        0.37      0.29 o 
  -8  -1   6        0.64        0.66      0.20 o 
  -7  -1   6        2.67        2.73      0.17 o 
  -6  -1   6       24.70       22.81      1.80 o 
  -5  -1   6       52.05       54.54      3.27 o 
  -4  -1   6        0.43        0.23      0.14 o 
  -3  -1   6      278.32      307.18      5.27 o 
  -2  -1   6      520.75      530.67     13.00 o 
  -1  -1   6      437.91      511.73     10.80 o 
   0  -1   6        1.51        1.56      0.27 o 
   1  -1   6       40.48       37.27      0.91 o 
   2  -1   6       19.66       21.38      0.46 o 
   3  -1   6        0.81        0.66      0.61 o 
   4  -1   6       20.77       25.70      0.80 o 
   5  -1   6       21.07       21.52      0.73 o 
   6  -1   6        3.51        3.04      0.38 o 
   7  -1   6        0.46        0.54      0.97 o 
 -10   0   6        0.83       -0.23      0.28 o 
  -9   0   6        0.35        0.15      0.27 o 
  -8   0   6        3.53        3.12      0.31 o 
  -7   0   6       18.16       20.32      1.94 o 
  -6   0   6       19.69       21.63      2.59 o 
  -5   0   6       30.00       33.28      2.44 o 
  -4   0   6      481.16      470.49     16.73 o 
  -2   0   6        0.01        0.19      0.20 o 
  -1   0   6        7.31        9.63      0.33 o 
   0   0   6        1.53        0.79      0.11 o 
   1   0   6        0.73        0.20      0.12 o 
   2   0   6       31.43       35.73      0.76 o 
   3   0   6       49.61       53.66      1.31 o 
   4   0   6       12.46       15.02      1.98 o 
   5   0   6        5.18        4.80      0.34 o 
   6   0   6        0.20       -0.06      0.32 o 
   7   0   6        0.08        1.14      0.99 o 
 -11   1   6        0.02        0.01      0.68 o 
 -10   1   6        2.26        2.36      0.45 o 
  -9   1   6        0.49        0.62      0.28 o 
  -8   1   6        0.47        0.35      0.15 o 
  -7   1   6        1.59        0.95      0.14 o 
  -6   1   6        0.71        0.74      0.13 o 
  -5   1   6       41.58       41.49      2.79 o 
  -4   1   6       32.92       32.55      1.71 o 
  -3   1   6      579.69      639.62     22.42 o 
  -2   1   6      204.43      234.50      5.63 o 
  -1   1   6       10.49       12.88      0.45 o 
   0   1   6       46.24       50.43      1.08 o 
   1   1   6       18.03       18.84      0.47 o 
   2   1   6       30.24       34.60      0.76 o 
   3   1   6        0.01        0.28      0.42 o 
   4   1   6        5.72        4.89      0.32 o 
   5   1   6        2.09        1.56      0.32 o 
   6   1   6        0.83        1.24      0.62 o 
 -11   2   6        0.38        0.04      0.46 o 
 -10   2   6        0.67        0.35      0.43 o 
  -9   2   6        1.84        1.41      0.15 o 
  -8   2   6       22.81       21.97      4.51 o 
  -7   2   6        0.16        0.47      0.13 o 
  -6   2   6        9.07       10.04      1.46 o 
  -5   2   6       30.24       31.85      2.56 o 
  -4   2   6      197.15      208.57     22.10 o 
  -3   2   6      135.62      147.39      7.66 o 
  -2   2   6       50.72       57.27      1.84 o 
  -1   2   6       59.44       69.01      2.02 o 
   0   2   6       93.52      103.30      2.31 o 
   1   2   6       20.18       22.79      0.60 o 
   2   2   6        0.78        0.90      0.29 o 
   3   2   6       11.87       12.22      0.73 o 
   4   2   6        0.00       -0.06      0.25 o 
   5   2   6        0.08       -0.42      0.42 o 
 -11   3   6        0.28        0.34      0.54 o 
 -10   3   6        1.12        0.92      0.30 o 
  -9   3   6        5.29        5.83      1.34 o 
  -8   3   6        4.72        4.41      0.92 o 
  -7   3   6        5.68        4.72      1.17 o 
  -6   3   6        0.23        0.28      0.11 o 
  -5   3   6        2.17        2.60      0.97 o 
  -4   3   6        0.36        0.32      0.13 o 
  -3   3   6       23.71       21.96      1.69 o 
  -2   3   6      105.38      115.60      6.85 o 
  -1   3   6       68.47       75.44      3.05 o 
   0   3   6        1.52        1.56      0.22 o 
   1   3   6       33.97       35.27      1.24 o 
   2   3   6       10.50        7.84      0.40 o 
   3   3   6        8.39        8.17      1.13 o 
   4   3   6        0.10        0.45      0.31 o 
   5   3   6        0.29        0.69      0.50 o 
 -11   4   6        0.12        0.98      0.51 o 
 -10   4   6        0.79        0.48      0.31 o 
  -9   4   6        0.82        0.78      0.21 o 
  -8   4   6        0.38        0.40      0.20 o 
  -7   4   6       23.93       23.05      6.96 o 
  -6   4   6        1.53        1.66      0.22 o 
  -5   4   6       15.65       15.02      2.84 o 
  -4   4   6        0.97        1.87      0.17 o 
  -3   4   6        0.42        0.60      0.24 o 
  -2   4   6       54.15       50.40      4.54 o 
  -1   4   6       43.11       42.50      3.39 o 
   0   4   6        3.68        2.71      0.26 o 
   1   4   6        2.10        2.14      0.25 o 
   2   4   6       12.18       11.23      0.97 o 
   3   4   6        0.34        0.33      0.77 o 
   4   4   6        0.00        0.06      0.49 o 
 -11   5   6        0.20        0.24      0.47 o 
 -10   5   6        0.22        0.77      0.36 o 
  -9   5   6        2.65        2.32      1.09 o 
  -8   5   6        5.07        5.04      2.42 o 
  -7   5   6        0.12        0.27      0.57 o 
  -6   5   6        8.83        8.28      0.71 o 
  -5   5   6        0.03        0.01      0.45 o 
  -4   5   6        0.87        0.35      0.17 o 
  -3   5   6        1.74        1.88      0.64 o 
  -2   5   6        0.00        0.64      0.19 o 
  -1   5   6        3.07        3.31      0.26 o 
   0   5   6       31.05       29.00      2.57 o 
   1   5   6       21.09       17.69      3.28 o 
   2   5   6        0.71        1.17      0.47 o 
   3   5   6        2.55        2.14      0.48 o 
 -11   6   6        0.11        0.04      0.45 o 
 -10   6   6        0.14       -0.11      0.33 o 
  -9   6   6        0.76        0.72      0.30 o 
  -8   6   6        2.28        2.41      0.91 o 
  -7   6   6        2.32        1.86      0.96 o 
  -6   6   6       54.87       59.47     15.18 o 
  -5   6   6        0.08       -0.03      0.13 o 
  -4   6   6        0.48        0.27      0.33 o 
  -3   6   6        4.18        3.95      1.20 o 
  -2   6   6        0.51        1.10      0.23 o 
  -1   6   6       28.42       29.04      5.23 o 
   0   6   6        2.43        3.86      0.41 o 
   1   6   6        0.13        0.13      0.38 o 
   2   6   6        0.18       -0.41      0.57 o 
   3   6   6        0.54        0.84      0.42 o 
 -10   7   6        0.17       -0.21      0.48 o 
  -9   7   6        7.32        9.89      3.88 o 
  -8   7   6       21.75       23.61      7.88 o 
  -7   7   6        9.03        8.72      3.91 o 
  -6   7   6        0.23        0.28      0.44 o 
  -5   7   6        5.28        5.38      0.99 o 
  -4   7   6        0.03       -0.17      0.57 o 
  -3   7   6        1.39        1.99      0.50 o 
  -2   7   6        1.01        2.09      0.64 o 
  -1   7   6        4.09        4.12      0.40 o 
   0   7   6        1.25        0.08      0.42 o 
   1   7   6        0.20        0.83      1.17 o 
 -10   8   6        8.68        9.14      0.90 o 
  -9   8   6        5.46        7.48      0.78 o 
  -8   8   6        0.00       -0.01      0.62 o 
  -7   8   6        0.15        0.45      0.57 o 
  -6   8   6        8.67        7.77      1.27 o 
  -5   8   6        6.93        6.45      2.16 o 
  -4   8   6        0.18        0.27      0.36 o 
  -3   8   6        0.29        0.50      0.38 o 
  -2   8   6        1.32        1.44      0.31 o 
  -1   8   6        0.62        0.70      0.44 o 
   0   8   6        0.50        0.55      0.51 o 
  -9   9   6        0.20        0.24      0.57 o 
  -8   9   6        0.64        1.64      0.59 o 
  -7   9   6        0.03       -0.54      0.54 o 
  -6   9   6        0.34        0.50      0.30 o 
  -5   9   6        0.11       -0.06      0.32 o 
  -4   9   6        0.22       -0.23      0.35 o 
  -3   9   6        0.02        0.59      0.48 o 
  -2   9   6        0.09        0.45      0.38 o 
  -1   9   6        0.00        0.31      0.58 o 
  -8  10   6        0.04       -0.29      0.56 o 
  -7  10   6        0.45        1.91      0.68 o 
  -6  10   6        0.08       -0.26      0.56 o 
  -5  10   6        7.91        9.78      2.59 o 
  -4  10   6        0.07        0.00      0.40 o 
  -3  10   6        0.45        0.22      0.46 o 
  -1 -11   7        0.01        0.26      0.42 o 
   0 -11   7        0.58        1.01      0.49 o 
   1 -11   7        1.09        1.14      0.32 o 
   2 -11   7        2.36        2.53      0.40 o 
   3 -11   7        0.89        1.47      0.38 o 
   4 -11   7        0.02        0.24      0.39 o 
   5 -11   7        0.48        0.05      0.59 o 
  -3 -10   7        0.32        0.66      0.35 o 
  -2 -10   7        0.04        0.47      0.47 o 
  -1 -10   7        0.02        0.35      0.55 o 
   0 -10   7        0.21        0.04      0.24 o 
   1 -10   7        2.26        2.12      0.31 o 
   2 -10   7        0.02        0.10      0.25 o 
   3 -10   7        0.55        0.47      0.32 o 
   4 -10   7        0.24        0.44      0.38 o 
   5 -10   7        0.29        0.58      0.46 o 
   6 -10   7        4.75        4.20      0.54 o 
  -4  -9   7        0.01        0.12      0.59 o 
  -3  -9   7        0.15       -0.42      0.42 o 
  -2  -9   7        0.58        0.51      0.61 o 
  -1  -9   7        0.22        0.59      0.63 o 
   0  -9   7        0.10       -0.20      0.21 o 
   1  -9   7        0.14        0.52      0.26 o 
   2  -9   7       12.33       12.29      0.90 o 
   3  -9   7        0.06       -0.28      0.39 o 
   4  -9   7        2.21        0.85      1.06 o 
   5  -9   7        0.66        1.34      0.56 o 
   6  -9   7        0.15       -0.30      0.51 o 
  -5  -8   7        0.21        0.99      0.45 o 
  -4  -8   7        1.71        1.86      0.47 o 
  -3  -8   7        0.76        0.70      0.29 o 
  -2  -8   7        0.78        0.67      0.25 o 
  -1  -8   7        1.42        2.12      0.42 o 
   0  -8   7        1.66        1.70      0.22 o 
   1  -8   7        2.23        2.04      0.63 o 
   2  -8   7        3.19        2.72      0.43 o 
   3  -8   7        1.00        1.16      0.59 o 
   4  -8   7        0.17        0.56      0.36 o 
   5  -8   7       12.21       12.32      0.75 o 
   6  -8   7        5.72        5.42      0.73 o 
   7  -8   7        0.06       -0.46      0.46 o 
  -6  -7   7        0.47        0.50      0.33 o 
  -5  -7   7       11.07        9.33      0.44 o 
  -4  -7   7        0.21        0.46      0.42 o 
  -3  -7   7        5.81        3.73      0.28 o 
  -2  -7   7        1.34        0.59      0.23 o 
  -1  -7   7        4.86        5.91      0.32 o 
   0  -7   7        1.12        0.77      0.17 o 
   1  -7   7        0.83        0.40      0.24 o 
   2  -7   7       29.58       27.54      2.12 o 
   3  -7   7        0.25        0.45      0.26 o 
   4  -7   7       12.46       14.26      0.69 o 
   5  -7   7        9.67        8.77      0.56 o 
   6  -7   7       10.39       10.66      0.73 o 
   7  -7   7        1.36        1.19      0.50 o 
  -7  -6   7        0.00       -0.46      0.46 o 
  -6  -6   7        3.04        3.00      0.81 o 
  -5  -6   7       16.67       15.52      0.48 o 
  -4  -6   7       32.23       31.93      0.66 o 
  -3  -6   7       12.44       13.83      0.33 o 
  -2  -6   7        9.76       10.42      0.32 o 
  -1  -6   7       37.75       42.20      1.31 o 
   0  -6   7       24.88       23.64      0.58 o 
   1  -6   7       12.13       12.52      0.52 o 
   2  -6   7       10.72       10.76      0.36 o 
   3  -6   7        3.68        3.09      0.24 o 
   4  -6   7       29.10       29.29      2.86 o 
   5  -6   7        0.70        0.66      0.29 o 
   6  -6   7        5.67        4.66      0.49 o 
   7  -6   7        1.13        0.79      0.40 o 
  -8  -5   7        0.00       -0.02      0.37 o 
  -7  -5   7        0.15       -0.16      0.20 o 
  -6  -5   7        6.76        6.14      0.81 o 
  -5  -5   7       20.99       22.01      0.54 o 
  -4  -5   7        3.27        3.16      0.15 o 
  -3  -5   7       11.29       13.70      0.33 o 
  -2  -5   7       45.02       45.08      0.76 o 
  -1  -5   7        8.47        9.74      0.77 o 
   0  -5   7        4.98        5.22      0.70 o 
   1  -5   7        5.25        6.70      0.40 o 
   2  -5   7        7.74        7.49      0.78 o 
   3  -5   7       16.26       19.86      1.29 o 
   4  -5   7        0.03       -0.07      0.31 o 
   5  -5   7        3.93        3.03      0.34 o 
   6  -5   7        0.09        0.22      0.35 o 
   7  -5   7        0.04        0.57      0.41 o 
  -8  -4   7        0.01        0.49      0.78 o 
  -7  -4   7        0.11        0.28      0.21 o 
  -6  -4   7        0.14        0.06      0.14 o 
  -5  -4   7        3.92        3.67      0.19 o 
  -4  -4   7        9.07        8.91      0.30 o 
  -3  -4   7       28.72       33.88      0.58 o 
  -2  -4   7        5.63        5.76      0.41 o 
  -1  -4   7       86.62       98.51      4.07 o 
   0  -4   7        0.78        1.36      0.21 o 
   1  -4   7        0.16       -0.18      0.18 o 
   2  -4   7        0.02       -0.28      0.34 o 
   3  -4   7        5.34        6.29      1.64 o 
   4  -4   7       43.98       46.67      5.52 o 
   5  -4   7        1.54        1.64      0.43 o 
   6  -4   7        1.09        1.04      0.35 o 
   7  -4   7        0.01       -0.11      0.41 o 
  -9  -3   7        0.06        0.72      0.49 o 
  -8  -3   7        0.40        0.75      0.43 o 
  -7  -3   7        0.11        0.24      0.13 o 
  -6  -3   7        6.20        4.29      0.24 o 
  -5  -3   7        0.58        0.56      0.11 o 
  -4  -3   7        9.41        9.62      0.36 o 
  -3  -3   7       40.19       44.17      0.72 o 
  -2  -3   7       11.60       11.90      0.27 o 
  -1  -3   7        0.95        0.93      0.17 o 
   0  -3   7        2.20        1.75      0.46 o 
   1  -3   7       67.22       69.00      5.94 o 
   2  -3   7        4.63        3.66      0.27 o 
   3  -3   7        1.78        1.45      0.20 o 
   4  -3   7        3.96        4.17      0.96 o 
   5  -3   7       16.69       13.71      3.22 o 
   6  -3   7        1.05        1.19      0.37 o 
   7  -3   7        0.46        0.80      0.39 o 
  -9  -2   7        0.42       -0.11      0.42 o 
  -8  -2   7        1.71        0.54      0.29 o 
  -7  -2   7        5.76        4.91      0.47 o 
  -6  -2   7        3.04        2.54      0.15 o 
  -5  -2   7        4.52        5.49      0.50 o 
  -4  -2   7        0.74        0.78      0.22 o 
  -3  -2   7        3.53        3.35      0.39 o 
  -2  -2   7       94.35      112.95      1.74 o 
  -1  -2   7      108.39      128.88      1.94 o 
   0  -2   7        1.35        1.83      0.29 o 
   1  -2   7       19.32       20.73      1.54 o 
   2  -2   7        8.65        8.68      1.00 o 
   3  -2   7        5.33        4.91      0.36 o 
   4  -2   7       25.43       28.12      5.50 o 
   5  -2   7        4.81        5.85      0.39 o 
   6  -2   7        0.03        0.43      0.38 o 
   7  -2   7        0.16       -0.27      0.97 o 
 -10  -1   7        0.01       -0.68      0.68 o 
  -9  -1   7        0.50       -0.23      0.32 o 
  -8  -1   7        2.59        1.96      0.56 o 
  -7  -1   7        9.64        8.75      0.72 o 
  -6  -1   7        3.05        2.48      0.15 o 
  -5  -1   7       15.15       13.93      0.90 o 
  -4  -1   7        1.48        1.82      0.23 o 
  -3  -1   7       27.46       25.30      1.41 o 
  -2  -1   7       29.58       35.17      0.73 o 
  -1  -1   7       10.64       12.84      0.61 o 
   0  -1   7       36.67       37.35      0.73 o 
   1  -1   7       43.21       52.44      1.34 o 
   2  -1   7        0.12        0.70      0.21 o 
   3  -1   7        6.76        8.30      0.40 o 
   4  -1   7       20.52       20.13      0.74 o 
   5  -1   7       10.30        9.23      0.52 o 
   6  -1   7        2.24        1.58      0.42 o 
 -10   0   7        3.24        3.08      0.69 o 
  -9   0   7        3.04        3.55      0.35 o 
  -8   0   7        2.74        2.34      0.28 o 
  -7   0   7        1.93        1.74      0.47 o 
  -6   0   7        1.79        1.73      0.29 o 
  -5   0   7       14.05       17.20      1.51 o 
  -4   0   7       13.92       18.74      0.85 o 
  -3   0   7        8.09        8.70      0.73 o 
  -2   0   7       48.28       45.20      1.02 o 
  -1   0   7       41.43       40.08      0.90 o 
   0   0   7        2.74        1.74      0.13 o 
   1   0   7      176.96      211.33      8.80 o 
   2   0   7       84.38       96.18      1.86 o 
   3   0   7       24.65       25.02      1.01 o 
   4   0   7        3.18        2.51      0.33 o 
   5   0   7        1.01        1.08      0.36 o 
   6   0   7        0.43        0.55      0.54 o 
 -10   1   7        0.15        0.65      0.41 o 
  -9   1   7        0.67        0.47      0.10 o 
  -8   1   7        5.43        4.38      1.23 o 
  -7   1   7        0.00       -0.12      0.14 o 
  -6   1   7       28.42       28.80      3.31 o 
  -5   1   7       19.84       20.95      1.87 o 
  -4   1   7        1.12        1.07      0.11 o 
  -3   1   7       12.43       12.17      0.86 o 
  -2   1   7       10.88        8.81      0.60 o 
  -1   1   7        2.63        1.85      0.22 o 
   0   1   7       10.13        9.82      0.34 o 
   1   1   7       53.83       54.35      1.28 o 
   2   1   7        9.04       10.44      0.39 o 
   3   1   7        0.95        0.46      0.22 o 
   4   1   7        1.38        0.70      0.30 o 
   5   1   7        0.02       -0.43      0.44 o 
 -11   2   7        0.44        0.10      0.41 o 
 -10   2   7        1.86        2.25      0.50 o 
  -9   2   7        2.54        1.86      0.31 o 
  -8   2   7        1.62        1.65      0.45 o 
  -7   2   7        8.37        7.28      1.13 o 
  -6   2   7       32.92       32.38      3.68 o 
  -5   2   7        2.97        2.53      0.32 o 
  -4   2   7        3.46        3.26      0.40 o 
  -3   2   7        1.33        0.86      0.30 o 
  -2   2   7        0.46        0.62      0.19 o 
  -1   2   7       25.65       27.45      1.17 o 
   0   2   7       10.14       10.27      0.55 o 
   1   2   7       31.14       34.24      1.08 o 
   2   2   7        0.04        0.14      0.24 o 
   3   2   7        1.20        0.80      0.26 o 
   4   2   7        0.23        0.34      0.36 o 
   5   2   7        0.12        0.89      0.48 o 
 -11   3   7        1.09        0.87      0.58 o 
 -10   3   7        0.05        0.15      0.24 o 
  -9   3   7        1.67        1.48      0.19 o 
  -8   3   7        6.45        6.65      1.62 o 
  -7   3   7       20.12       19.26      3.99 o 
  -6   3   7        4.74        4.01      0.86 o 
  -5   3   7       16.22       16.57      2.67 o 
  -4   3   7        2.81        2.25      0.40 o 
  -3   3   7       14.87       15.58      1.52 o 
  -2   3   7       24.62       24.32      1.97 o 
  -1   3   7        0.27        0.19      0.23 o 
   0   3   7        3.36        3.07      0.30 o 
   1   3   7        1.75        1.31      0.35 o 
   2   3   7        1.68        1.82      0.44 o 
   3   3   7        0.33       -0.03      0.38 o 
   4   3   7        0.04       -0.07      0.52 o 
 -11   4   7        0.02       -0.30      0.51 o 
 -10   4   7        0.41        0.33      0.32 o 
  -9   4   7        2.08        1.44      0.37 o 
  -8   4   7        1.57        1.63      0.60 o 
  -7   4   7        2.24        2.65      0.87 o 
  -6   4   7       24.23       23.15      5.49 o 
  -5   4   7        1.58        1.47      0.44 o 
  -4   4   7       13.33       14.17      1.83 o 
  -3   4   7        4.36        3.82      0.48 o 
  -2   4   7       10.59       12.00      1.40 o 
  -1   4   7        0.01        0.05      0.22 o 
   0   4   7        5.19        5.56      0.43 o 
   1   4   7        4.25        3.51      0.57 o 
   2   4   7        1.97        1.72      0.49 o 
   3   4   7        0.02        0.30      0.42 o 
 -11   5   7        0.00       -0.53      0.81 o 
 -10   5   7        1.35        0.77      0.47 o 
  -9   5   7        0.47        0.56      0.27 o 
  -8   5   7        0.43        0.71      0.29 o 
  -7   5   7        3.19        3.02      0.28 o 
  -6   5   7       56.75       52.89     11.42 o 
  -5   5   7       11.62       10.58      2.37 o 
  -4   5   7        4.96        4.63      0.36 o 
  -3   5   7        0.01       -0.14      0.25 o 
  -2   5   7       12.70       14.76      1.82 o 
  -1   5   7       24.12       25.34      5.42 o 
   0   5   7        0.09       -0.03      0.25 o 
   1   5   7        0.88        0.71      0.35 o 
   2   5   7        0.42        0.77      0.45 o 
   3   5   7        1.38        0.60      0.42 o 
 -10   6   7        0.01       -0.37      0.46 o 
  -9   6   7        0.40        0.11      0.41 o 
  -8   6   7        7.28        6.36      3.11 o 
  -7   6   7       25.21       25.44      9.24 o 
  -6   6   7       19.47       16.12      4.06 o 
  -5   6   7        0.19        0.12      0.16 o 
  -4   6   7        3.63        5.17      1.75 o 
  -3   6   7       10.71       11.86      2.88 o 
  -2   6   7        1.95        2.02      0.43 o 
  -1   6   7        3.34        2.97      0.39 o 
   0   6   7        0.06       -0.31      0.39 o 
   1   6   7        0.79        0.83      0.43 o 
   2   6   7        0.37        0.03      0.48 o 
 -10   7   7        0.20        0.04      0.49 o 
  -9   7   7        0.40        0.72      0.61 o 
  -8   7   7        0.06       -0.39      0.41 o 
  -7   7   7        0.07        1.45      0.50 o 
  -6   7   7        0.02       -0.13      0.17 o 
  -5   7   7        8.35        8.19      1.19 o 
  -4   7   7        0.60        0.75      0.31 o 
  -3   7   7       27.32       35.31      3.23 o 
  -2   7   7       13.52       15.17      0.64 o 
  -1   7   7        3.01        3.47      0.62 o 
   0   7   7        0.12        0.03      0.99 o 
   1   7   7        0.62        0.08      0.41 o 
  -9   8   7        2.04        2.10      0.56 o 
  -8   8   7        1.79        3.07      0.58 o 
  -7   8   7        1.91        1.87      0.60 o 
  -6   8   7        1.84        1.76      0.66 o 
  -5   8   7        3.61        4.64      0.81 o 
  -4   8   7       12.14       14.72      2.99 o 
  -3   8   7        8.24        9.97      2.08 o 
  -2   8   7        0.82        1.39      0.88 o 
  -1   8   7        0.33        0.07      0.52 o 
  -8   9   7        0.30        1.92      0.66 o 
  -7   9   7        0.51        0.30      0.57 o 
  -6   9   7        0.91        2.30      0.60 o 
  -5   9   7        3.13        2.72      0.38 o 
  -4   9   7        0.64        0.12      0.44 o 
  -3   9   7        0.16        0.94      0.45 o 
   0 -11   8        0.00        0.08      0.49 o 
   1 -11   8        0.16       -0.14      0.41 o 
   2 -11   8        0.04        0.52      0.33 o 
   3 -11   8        0.06        0.46      0.38 o 
  -2 -10   8        0.03        0.09      0.40 o 
  -1 -10   8        0.09        0.46      0.41 o 
   0 -10   8        0.29        0.72      0.49 o 
   1 -10   8        0.00        0.49      1.29 o 
   2 -10   8        0.10        0.31      0.37 o 
   3 -10   8        0.02        0.75      0.34 o 
   4 -10   8        0.05        0.41      1.27 o 
   5 -10   8        2.48        2.43      0.47 o 
  -4  -9   8        0.08       -0.35      0.35 o 
  -3  -9   8        0.16        0.26      0.41 o 
  -2  -9   8        0.03       -0.31      0.72 o 
  -1  -9   8        1.48        1.55      0.28 o 
   0  -9   8        0.43       -0.16      0.44 o 
   1  -9   8        0.68        0.98      0.42 o 
   2  -9   8        0.66        0.90      0.38 o 
   3  -9   8        0.29        0.14      0.45 o 
   4  -9   8        0.00        0.03      0.72 o 
   5  -9   8        0.01        0.04      0.48 o 
   6  -9   8        0.03        0.71      0.55 o 
  -5  -8   8        0.32       -0.03      0.36 o 
  -4  -8   8        2.04        2.28      0.35 o 
  -3  -8   8        0.09        0.54      0.34 o 
  -2  -8   8        0.36        0.23      0.22 o 
  -1  -8   8        2.62        1.91      0.40 o 
   0  -8   8        0.14        0.39      0.48 o 
   1  -8   8        5.75        5.16      0.42 o 
   2  -8   8       21.75       20.35      0.89 o 
   3  -8   8        7.49       10.15      0.62 o 
   4  -8   8        7.94        9.59      0.76 o 
   5  -8   8        8.65        7.98      0.78 o 
   6  -8   8        2.82        2.00      0.56 o 
  -6  -7   8        0.02        0.04      0.31 o 
  -5  -7   8        0.34        0.44      0.37 o 
  -4  -7   8        1.20        1.32      0.27 o 
  -3  -7   8        0.87        0.89      0.12 o 
  -2  -7   8        6.17        5.79      0.59 o 
  -1  -7   8        4.91        5.50      0.30 o 
   0  -7   8       32.73       32.90      2.31 o 
   1  -7   8       58.05       54.49      4.21 o 
   2  -7   8        1.79        1.38      0.47 o 
   3  -7   8        0.63        0.18      0.42 o 
   4  -7   8        1.15        0.48      0.43 o 
   5  -7   8        3.08        2.56      0.52 o 
   6  -7   8        1.03        0.92      0.61 o 
  -7  -6   8        0.02        0.14      0.63 o 
  -6  -6   8        0.90        2.15      0.32 o 
  -5  -6   8        0.11        0.19      0.24 o 
  -4  -6   8        0.03        0.26      0.43 o 
  -3  -6   8        5.19        4.80      0.48 o 
  -2  -6   8        2.80        2.93      0.22 o 
  -1  -6   8       14.69       16.77      0.44 o 
   0  -6   8        3.62        4.01      0.27 o 
   1  -6   8       44.43       46.03      1.14 o 
   2  -6   8       29.90       29.25      1.75 o 
   3  -6   8        0.43        0.82      0.25 o 
   4  -6   8        6.92        7.99      0.45 o 
   5  -6   8        2.78        1.45      0.35 o 
   6  -6   8        0.50        0.34      0.41 o 
  -8  -5   8        0.24       -0.01      0.45 o 
  -7  -5   8        1.12        1.27      0.29 o 
  -6  -5   8        3.38        4.25      0.30 o 
  -5  -5   8        3.41        2.12      0.42 o 
  -4  -5   8        0.03        0.01      0.29 o 
  -3  -5   8        0.10        0.16      0.15 o 
  -2  -5   8        0.24        0.26      0.18 o 
  -1  -5   8       12.12       11.15      0.38 o 
   0  -5   8       24.49       24.16      0.68 o 
   1  -5   8        7.67        7.21      0.45 o 
   2  -5   8        1.33        1.15      0.24 o 
   3  -5   8       11.73       13.47      2.14 o 
   4  -5   8       35.43       36.47      1.40 o 
   5  -5   8        1.01        0.51      0.36 o 
   6  -5   8        0.14        0.06      0.51 o 
  -8  -4   8        0.61        0.31      0.54 o 
  -7  -4   8        0.29        0.46      0.61 o 
  -6  -4   8        1.25        0.59      0.18 o 
  -5  -4   8        8.85       10.75      0.80 o 
  -4  -4   8       10.01       12.05      0.62 o 
  -3  -4   8        4.33        4.63      0.18 o 
  -2  -4   8        4.15        4.74      0.22 o 
  -1  -4   8        2.16        3.35      0.26 o 
   0  -4   8        8.91        8.71      0.34 o 
   1  -4   8        0.56        0.60      0.29 o 
   2  -4   8       26.84       28.09      2.37 o 
   3  -4   8       23.52       22.01      2.82 o 
   4  -4   8        4.68        6.67      0.42 o 
   5  -4   8        0.10        0.10      0.33 o 
   6  -4   8        0.06        0.31      0.42 o 
  -9  -3   8        1.60        1.49      0.51 o 
  -8  -3   8        0.60        1.08      0.42 o 
  -7  -3   8        0.46        0.52      0.15 o 
  -6  -3   8        0.45        0.46      0.29 o 
  -5  -3   8        8.75        7.10      0.55 o 
  -4  -3   8        6.65        5.79      0.50 o 
  -3  -3   8        4.52        7.44      0.22 o 
  -2  -3   8        7.29        4.96      0.22 o 
  -1  -3   8        4.48        5.73      0.27 o 
   0  -3   8       22.33       20.72      0.51 o 
   1  -3   8        3.37        3.12      0.27 o 
   2  -3   8        3.57        3.61      0.30 o 
   3  -3   8       10.20        9.64      1.58 o 
   4  -3   8        8.70        8.22      1.82 o 
   5  -3   8        5.83        7.15      0.50 o 
   6  -3   8        0.00        0.29      0.43 o 
  -9  -2   8        0.01        0.81      0.45 o 
  -8  -2   8        6.16        6.74      0.53 o 
  -7  -2   8        1.66        1.47      0.16 o 
  -6  -2   8        1.25        1.39      0.25 o 
  -5  -2   8        0.00       -0.01      0.14 o 
  -4  -2   8       10.62       10.59      0.29 o 
  -3  -2   8       52.56       59.41      4.40 o 
  -2  -2   8        0.26        0.27      0.17 o 
  -1  -2   8        0.05        0.33      0.11 o 
   0  -2   8        3.78        4.48      0.22 o 
   1  -2   8       21.68       18.30      1.50 o 
   2  -2   8       12.10       13.81      0.83 o 
   3  -2   8        0.20        0.25      0.30 o 
   4  -2   8        7.37        7.07      1.52 o 
   5  -2   8        0.83        0.43      0.48 o 
   6  -2   8        0.05        0.76      0.43 o 
 -10  -1   8        0.02        0.43      0.65 o 
  -9  -1   8        2.30        2.20      0.35 o 
  -8  -1   8        0.22        0.10      0.14 o 
  -7  -1   8        4.45        3.49      0.37 o 
  -6  -1   8        1.86        1.52      0.15 o 
  -5  -1   8        5.10        6.80      0.58 o 
  -4  -1   8        3.93        3.30      0.38 o 
  -3  -1   8        2.48        2.36      0.16 o 
  -2  -1   8       14.45       17.61      0.40 o 
  -1  -1   8       17.19       19.60      0.49 o 
   0  -1   8       19.39       21.63      0.48 o 
   1  -1   8       58.22       64.90      1.82 o 
   2  -1   8        0.59        0.58      0.18 o 
   3  -1   8        6.52        6.82      0.40 o 
   4  -1   8       10.17        8.45      0.50 o 
   5  -1   8        0.67        0.76      0.45 o 
   6  -1   8        1.27        1.35      0.49 o 
 -10   0   8        0.05        0.03      0.43 o 
  -9   0   8        0.07       -0.11      0.42 o 
  -8   0   8        4.74        4.92      0.76 o 
  -7   0   8        2.45        2.63      0.56 o 
  -6   0   8        0.93        0.61      0.14 o 
  -5   0   8      112.01      114.28     12.53 o 
  -4   0   8      133.72      141.80     13.65 o 
  -3   0   8      122.11      135.78      7.54 o 
  -2   0   8       10.89       12.40      0.53 o 
  -1   0   8       31.38       35.67      1.67 o 
   0   0   8       31.32       30.76      0.65 o 
   1   0   8       36.69       35.23      0.80 o 
   2   0   8       20.47       22.64      1.56 o 
   3   0   8        7.51        5.45      0.38 o 
   4   0   8        0.43        0.42      0.39 o 
   5   0   8        0.36        0.08      0.41 o 
 -10   1   8        0.09       -0.44      0.44 o 
  -9   1   8        1.05        0.61      0.14 o 
  -8   1   8        0.07       -0.15      0.15 o 
  -7   1   8       11.27       10.40      1.48 o 
  -6   1   8      148.12      143.05     21.02 o 
  -5   1   8       97.85      102.37     10.43 o 
  -4   1   8        4.98        4.55      1.14 o 
  -3   1   8        9.31        9.65      0.35 o 
  -2   1   8        0.15        0.38      0.53 o 
  -1   1   8       11.29       10.96      0.98 o 
   0   1   8        7.46        9.12      0.37 o 
   1   1   8        0.16        0.47      0.24 o 
   2   1   8       15.04       15.67      0.55 o 
   3   1   8        0.24        0.25      0.39 o 
   4   1   8        0.25        0.23      0.42 o 
   5   1   8        0.77       -0.50      0.50 o 
 -10   2   8        0.05        0.10      0.46 o 
  -9   2   8        0.06        0.14      0.26 o 
  -8   2   8        0.04        0.00      0.50 o 
  -7   2   8       15.11       13.59      2.73 o 
  -6   2   8        3.66        3.08      0.24 o 
  -5   2   8       27.93       25.42      2.66 o 
  -4   2   8        0.03        0.40      0.28 o 
  -3   2   8        0.30        0.20      0.22 o 
  -2   2   8       15.85       15.21      1.83 o 
  -1   2   8       22.99       28.66      2.17 o 
   0   2   8       25.21       24.30      2.64 o 
   1   2   8        5.34        5.71      1.30 o 
   2   2   8        0.04       -0.24      0.37 o 
   3   2   8        0.18        0.01      0.44 o 
   4   2   8        0.05        0.55      0.56 o 
 -11   3   8        0.15        0.20      0.56 o 
 -10   3   8        0.56        1.18      0.39 o 
  -9   3   8        1.72        0.66      0.20 o 
  -8   3   8        0.00       -0.17      0.17 o 
  -7   3   8        7.07        7.06      1.90 o 
  -6   3   8       29.94       30.54      5.54 o 
  -5   3   8        4.14        3.61      0.53 o 
  -4   3   8        1.10        1.30      0.13 o 
  -3   3   8       26.21       28.30      1.31 o 
  -2   3   8       17.36       16.83      1.64 o 
  -1   3   8        9.14       10.10      0.45 o 
   0   3   8        0.48        0.92      0.29 o 
   1   3   8        0.35        0.62      0.57 o 
   2   3   8        2.36        3.63      0.48 o 
   3   3   8        0.15        0.06      0.91 o 
 -11   4   8        0.55       -0.41      0.77 o 
 -10   4   8        0.28       -0.33      0.44 o 
  -9   4   8        0.14        0.67      0.23 o 
  -8   4   8        0.16        0.26      0.21 o 
  -7   4   8        0.57        0.23      0.22 o 
  -6   4   8        3.18        2.93      0.69 o 
  -5   4   8        1.96        1.62      0.21 o 
  -4   4   8       12.89       11.44      2.07 o 
  -3   4   8        0.09        0.19      0.12 o 
  -2   4   8       18.35       19.41      1.79 o 
  -1   4   8        2.66        3.15      0.38 o 
   0   4   8        1.45        0.64      0.78 o 
   1   4   8        1.12        0.97      0.59 o 
   2   4   8        0.96        1.26      0.61 o 
   3   4   8        0.19        0.22      0.43 o 
 -10   5   8        0.10       -0.04      0.49 o 
  -9   5   8        0.01       -0.15      0.45 o 
  -8   5   8        0.04        0.53      0.32 o 
  -7   5   8        1.20        1.21      0.28 o 
  -6   5   8        0.63        0.87      0.41 o 
  -5   5   8        9.07        9.94      2.51 o 
  -4   5   8        4.37        4.44      0.60 o 
  -3   5   8       12.88       12.83      2.65 o 
  -2   5   8        1.18        0.76      0.24 o 
  -1   5   8        1.08        1.33      0.30 o 
   0   5   8        1.22        1.08      0.49 o 
   1   5   8        0.30        0.05      0.48 o 
   2   5   8        0.10        0.29      0.37 o 
 -10   6   8        0.02        1.31      0.57 o 
  -9   6   8        1.20        1.58      0.53 o 
  -8   6   8        0.36        0.58      0.54 o 
  -7   6   8        0.10        0.22      0.39 o 
  -6   6   8        1.50        1.22      0.21 o 
  -5   6   8        2.24        1.85      0.70 o 
  -4   6   8        0.06        0.10      0.33 o 
  -3   6   8        4.53        4.82      0.39 o 
  -2   6   8        3.44        3.77      0.60 o 
  -1   6   8        0.34       -0.45      0.48 o 
   0   6   8        0.67        0.09      0.48 o 
   1   6   8        0.06       -0.45      0.97 o 
 -10   7   8        0.46        0.20      0.63 o 
  -9   7   8        1.70        1.48      0.72 o 
  -8   7   8        2.40        2.67      0.65 o 
  -7   7   8        1.33        1.43      0.59 o 
  -6   7   8        0.63        0.51      0.63 o 
  -5   7   8        0.02        0.00      0.25 o 
  -4   7   8        4.72        5.90      1.70 o 
  -3   7   8        2.26        3.06      0.62 o 
  -2   7   8        1.15        2.83      0.49 o 
  -1   7   8        0.39        0.48      0.93 o 
  -9   8   8        6.05        6.98      0.89 o 
  -8   8   8        2.75        4.59      0.69 o 
  -7   8   8        4.88        6.96      0.76 o 
  -6   8   8        1.52        1.87      0.65 o 
  -5   8   8        0.07        0.33      0.60 o 
  -4   8   8        0.10       -0.21      0.46 o 
  -3   8   8        0.97        1.25      0.49 o 
  -2   8   8        1.05        0.79      0.51 o 
  -7   9   8        0.01       -0.22      0.51 o 
  -6   9   8        0.00        0.21      0.67 o 
  -5   9   8        0.02        1.96      0.86 o 
  -2 -10   9        0.17       -0.28      0.64 o 
  -1 -10   9        0.64        0.11      0.84 o 
   0 -10   9        0.81        0.79      0.84 o 
   1 -10   9        0.11        0.16      0.28 o 
   2 -10   9        0.01        0.50      0.66 o 
   3 -10   9        0.51        0.41      0.48 o 
   4 -10   9        0.06        0.35      0.57 o 
  -3  -9   9        0.00       -0.11      0.45 o 
  -2  -9   9        0.07       -0.37      0.40 o 
  -1  -9   9        0.36        0.26      0.25 o 
   0  -9   9        0.01        0.25      0.35 o 
   1  -9   9        0.56        0.69      0.40 o 
   2  -9   9        0.78        0.20      0.41 o 
   3  -9   9        0.00       -0.40      0.41 o 
   4  -9   9        0.00       -0.43      0.90 o 
   5  -9   9        0.22        0.76      0.56 o 
  -5  -8   9        1.84        1.48      0.72 o 
  -4  -8   9        0.27       -0.17      0.39 o 
  -3  -8   9        1.26        1.57      0.35 o 
  -2  -8   9        0.06        0.32      0.25 o 
  -1  -8   9        0.11       -0.10      0.59 o 
   0  -8   9        1.60        1.34      0.40 o 
   1  -8   9        0.09       -0.34      0.65 o 
   2  -8   9        2.45        4.21      0.59 o 
   3  -8   9        3.41        3.77      0.64 o 
   4  -8   9        1.17        2.35      0.52 o 
   5  -8   9        1.14        0.72      0.57 o 
  -6  -7   9        4.14        2.93      0.40 o 
  -5  -7   9        1.62        1.90      0.43 o 
  -4  -7   9        1.27        1.71      0.30 o 
  -3  -7   9        0.65        0.33      0.24 o 
  -2  -7   9        2.14        2.63      0.27 o 
  -1  -7   9        1.05        0.31      0.27 o 
   0  -7   9        3.22        3.02      0.32 o 
   1  -7   9        2.15        2.59      0.45 o 
   2  -7   9        4.08        3.78      0.47 o 
   3  -7   9        1.09        1.66      0.47 o 
   4  -7   9        0.13       -0.17      0.43 o 
   5  -7   9        0.16        0.76      0.44 o 
  -7  -6   9        1.21        0.46      0.57 o 
  -6  -6   9        1.72        0.77      0.32 o 
  -5  -6   9       10.70       11.37      2.04 o 
  -4  -6   9        0.59        0.85      0.20 o 
  -3  -6   9        1.51        1.48      0.20 o 
  -2  -6   9        3.78        3.37      0.37 o 
  -1  -6   9        1.81        1.20      0.24 o 
   0  -6   9        4.67        4.81      0.60 o 
   1  -6   9        5.59        7.32      0.54 o 
   2  -6   9        3.74        5.16      0.50 o 
   3  -6   9        9.88       10.20      0.71 o 
   4  -6   9        2.78        3.01      0.55 o 
   5  -6   9        3.64        3.68      0.60 o 
   6  -6   9        0.08       -0.02      0.41 o 
  -7  -5   9        0.10        0.02      0.29 o 
  -6  -5   9        7.02        6.69      0.62 o 
  -5  -5   9        0.36        0.65      0.16 o 
  -4  -5   9        0.28        0.91      0.19 o 
  -3  -5   9       41.71       45.90      1.60 o 
  -2  -5   9       36.05       35.59      0.74 o 
  -1  -5   9        4.37        3.66      0.35 o 
   0  -5   9        0.75        0.84      0.21 o 
   1  -5   9        1.26        1.82      0.47 o 
   2  -5   9       14.07       13.59      0.91 o 
   3  -5   9        4.86        4.12      0.57 o 
   4  -5   9        2.54        0.69      0.45 o 
   5  -5   9        2.12        1.13      0.58 o 
   6  -5   9        0.00        0.39      0.53 o 
  -8  -4   9        0.11        0.09      0.46 o 
  -7  -4   9        0.05        0.04      0.22 o 
  -6  -4   9        2.06        1.70      0.34 o 
  -5  -4   9        1.86        2.19      0.31 o 
  -4  -4   9       53.08       51.75      3.75 o 
  -3  -4   9        5.64        5.44      0.24 o 
  -2  -4   9        7.88        6.52      0.98 o 
  -1  -4   9        1.86        1.89      0.22 o 
   0  -4   9        0.02        0.64      0.23 o 
   1  -4   9        1.45        1.50      0.28 o 
   2  -4   9        2.85        2.63      0.64 o 
   3  -4   9        2.42        2.23      0.55 o 
   4  -4   9        0.79        0.82      0.50 o 
   5  -4   9        0.03        0.03      0.45 o 
   6  -4   9        0.00        0.21      0.46 o 
  -9  -3   9        0.08       -0.23      0.59 o 
  -8  -3   9        0.15        0.91      0.36 o 
  -7  -3   9        0.95        0.81      0.37 o 
  -6  -3   9        0.52        1.10      0.39 o 
  -5  -3   9        0.96        0.63      0.26 o 
  -4  -3   9        1.50        2.67      0.19 o 
  -3  -3   9       50.99       59.11      3.18 o 
  -2  -3   9        0.63        0.80      0.29 o 
  -1  -3   9       27.40       28.47      1.09 o 
   0  -3   9        3.04        2.96      0.38 o 
   1  -3   9       15.87       16.14      2.65 o 
   2  -3   9       11.18       10.52      1.99 o 
   3  -3   9        0.01        0.14      0.34 o 
   4  -3   9        1.17        1.50      0.39 o 
   5  -3   9        0.74        1.04      0.47 o 
  -9  -2   9        0.00        0.13      0.49 o 
  -8  -2   9        2.40        2.02      0.53 o 
  -7  -2   9        0.36        0.60      0.18 o 
  -6  -2   9        5.56        3.82      0.31 o 
  -5  -2   9        4.23        3.13      0.32 o 
  -4  -2   9        8.74        9.11      1.11 o 
  -3  -2   9       10.57       10.46      0.38 o 
  -2  -2   9       19.41       22.23      0.53 o 
  -1  -2   9        0.01        0.19      0.74 o 
   0  -2   9        0.60        0.72      0.37 o 
   1  -2   9        0.30        0.69      0.23 o 
   2  -2   9        0.61        1.03      0.43 o 
   3  -2   9        6.92        6.75      0.54 o 
   4  -2   9        0.19        0.20      0.37 o 
   5  -2   9        0.11       -0.34      0.47 o 
 -10  -1   9        0.29        0.75      1.04 o 
  -9  -1   9        1.89        1.64      0.49 o 
  -8  -1   9        0.03        0.02      0.18 o 
  -7  -1   9        4.60        4.17      0.96 o 
  -6  -1   9        1.38        0.92      0.17 o 
  -5  -1   9        4.76        5.53      0.26 o 
  -4  -1   9       10.22       11.89      1.05 o 
  -3  -1   9       36.14       41.38      3.58 o 
  -2  -1   9        3.33        2.66      0.26 o 
  -1  -1   9        0.30        0.33      0.21 o 
   0  -1   9       38.47       44.12      0.91 o 
   1  -1   9       40.21       45.75      3.61 o 
   2  -1   9        0.06       -0.05      0.31 o 
   3  -1   9        2.89        4.22      0.46 o 
   4  -1   9        0.22        0.36      0.39 o 
   5  -1   9        2.00        1.23      0.53 o 
 -10   0   9        0.60        1.26      1.07 o 
  -9   0   9        0.00        0.11      0.20 o 
  -8   0   9        1.42        1.23      0.19 o 
  -7   0   9        4.27        3.41      0.47 o 
  -6   0   9        1.32        1.19      0.50 o 
  -5   0   9       13.80       12.20      1.97 o 
  -4   0   9       22.89       21.13      1.81 o 
  -3   0   9       19.48       22.68      0.61 o 
  -2   0   9        0.02        0.03      0.23 o 
  -1   0   9       11.84       10.67      1.13 o 
   0   0   9        0.28        0.36      0.22 o 
   1   0   9        1.83        1.67      0.23 o 
   2   0   9        8.35        8.09      0.64 o 
   3   0   9        3.06        3.27      0.81 o 
   4   0   9        0.16       -0.23      0.49 o 
 -10   1   9        0.11        0.08      0.62 o 
  -9   1   9        0.33        0.29      0.25 o 
  -8   1   9        1.59        1.74      0.27 o 
  -7   1   9        0.21        0.21      0.16 o 
  -6   1   9        3.90        4.16      0.47 o 
  -5   1   9       10.15        8.20      1.86 o 
  -4   1   9       37.25       35.80      7.22 o 
  -3   1   9       33.52       40.84      5.66 o 
  -2   1   9        0.15        0.30      0.53 o 
  -1   1   9       12.85       11.28      1.39 o 
   0   1   9       44.48       45.89      5.69 o 
   1   1   9        6.90        6.45      0.52 o 
   2   1   9        1.31        1.23      0.80 o 
   3   1   9        0.29        0.08      0.61 o 
   4   1   9        0.88        0.62      0.60 o 
 -10   2   9        0.40       -0.05      0.72 o 
  -9   2   9        0.00        0.48      0.54 o 
  -8   2   9        1.42        1.30      0.24 o 
  -7   2   9       14.16       12.31      3.02 o 
  -6   2   9        0.91        1.05      0.35 o 
  -5   2   9        0.29        0.10      0.18 o 
  -4   2   9       21.59       25.40      3.20 o 
  -3   2   9        8.52        8.79      1.04 o 
  -2   2   9        0.39        0.74      0.25 o 
  -1   2   9       27.16       24.87      2.77 o 
   0   2   9        2.47        1.92      0.51 o 
   1   2   9        0.71        0.80      0.40 o 
   2   2   9        0.08        0.14      0.50 o 
   3   2   9        0.06        0.01      0.68 o 
 -10   3   9        0.05       -0.14      0.36 o 
  -9   3   9        7.93        5.95      3.01 o 
  -8   3   9        5.41        4.85      1.62 o 
  -7   3   9        8.43        8.95      2.01 o 
  -6   3   9        0.66        0.96      0.18 o 
  -5   3   9        4.90        5.71      1.05 o 
  -4   3   9        0.73        0.20      0.24 o 
  -3   3   9        8.80        9.16      1.01 o 
  -2   3   9        5.14        4.65      0.51 o 
  -1   3   9        2.08        1.37      0.34 o 
   0   3   9        0.26        0.72      0.65 o 
   1   3   9        2.61        2.86      0.55 o 
   2   3   9        0.02        0.15      0.53 o 
 -10   4   9        0.98        0.50      0.42 o 
  -9   4   9        0.41        0.62      0.38 o 
  -8   4   9        0.15        0.39      0.26 o 
  -7   4   9        3.49        2.30      1.02 o 
  -6   4   9        0.27        0.42      0.18 o 
  -5   4   9        5.51        4.86      0.66 o 
  -4   4   9        2.41        2.97      0.35 o 
  -3   4   9        1.52        1.65      0.50 o 
  -2   4   9        0.92        1.17      0.35 o 
  -1   4   9        3.44        2.84      0.46 o 
   0   4   9        0.00        0.20      0.63 o 
   1   4   9        0.18        0.17      0.46 o 
   2   4   9        0.00        0.13      0.49 o 
 -10   5   9        0.01       -0.38      0.82 o 
  -9   5   9        2.61        2.11      0.42 o 
  -8   5   9        0.26        0.75      0.47 o 
  -7   5   9        0.25        0.58      0.77 o 
  -6   5   9        4.43        3.78      1.31 o 
  -5   5   9        0.01        0.37      0.27 o 
  -4   5   9        0.21        0.07      0.42 o 
  -3   5   9        0.84        0.87      0.36 o 
  -2   5   9        0.53        1.07      0.39 o 
  -1   5   9        0.98        1.98      0.80 o 
   0   5   9        0.85       -0.29      0.48 o 
   1   5   9        0.03        4.46      4.38 o 
 -10   6   9        0.01        0.06      0.38 o 
  -9   6   9        0.01        0.07      0.66 o 
  -8   6   9        1.84        4.39      1.03 o 
  -7   6   9        1.64        1.84      0.64 o 
  -6   6   9        0.07        0.18      0.36 o 
  -5   6   9        0.50        0.89      0.43 o 
  -4   6   9       18.92       25.67      6.77 o 
  -3   6   9        2.54        3.80      0.62 o 
  -2   6   9        0.10       -0.11      2.77 o 
  -1   6   9        1.88        1.88      0.64 o 
   0   6   9        0.76        0.38      0.47 o 
  -9   7   9        2.08        1.34      0.59 o 
  -8   7   9        0.96        0.25      0.64 o 
  -7   7   9        2.97        3.71      0.72 o 
  -6   7   9        1.72        2.33      0.34 o 
  -5   7   9        5.11        7.54      0.59 o 
  -4   7   9        1.27        0.01      0.79 o 
  -3   7   9        0.07        0.14      0.66 o 
  -2   7   9        0.30        0.92      0.55 o 
  -8   8   9        0.28        0.77      0.50 o 
  -7   8   9        0.69        0.55      0.57 o 
  -6   8   9        0.02        0.05      0.72 o 
  -5   8   9        1.81        1.85      0.45 o 
  -4   8   9        4.16        4.03      0.56 o 
  -1 -10  10        0.02        0.37      0.46 o 
   0 -10  10        0.01        0.43      0.45 o 
   1 -10  10        0.00       -0.15      0.45 o 
   2 -10  10        0.23        0.56      0.66 o 
  -3  -9  10        0.00        0.44      1.80 o 
  -2  -9  10        0.18        0.07      0.90 o 
  -1  -9  10        0.24        0.11      0.40 o 
   0  -9  10        0.24        0.54      0.38 o 
   1  -9  10        0.16       -0.26      0.35 o 
   2  -9  10        0.17        0.04      0.46 o 
   3  -9  10        0.67        0.02      0.78 o 
  -4  -8  10        0.38        0.36      0.37 o 
  -3  -8  10        0.03        0.07      0.35 o 
  -2  -8  10        0.94        0.43      0.35 o 
  -1  -8  10        0.02        0.04      0.32 o 
   0  -8  10        0.00        0.14      0.37 o 
   1  -8  10        0.28        0.13      0.38 o 
   2  -8  10        0.11        1.00      0.73 o 
   3  -8  10        0.06        0.51      0.44 o 
   4  -8  10        0.88        1.05      0.59 o 
  -5  -7  10        0.15        0.02      0.61 o 
  -4  -7  10        0.91        0.66      0.40 o 
  -3  -7  10        0.09       -0.23      0.43 o 
  -2  -7  10        1.14        1.05      0.29 o 
  -1  -7  10        0.03        0.18      0.34 o 
   0  -7  10        8.86        8.03      0.51 o 
   1  -7  10        1.43        1.57      0.52 o 
   2  -7  10        1.03        0.46      0.43 o 
   3  -7  10        0.46        0.07      0.51 o 
   4  -7  10        2.44        3.25      0.63 o 
  -6  -6  10        0.16       -0.19      0.48 o 
  -5  -6  10        0.46        0.65      0.28 o 
  -4  -6  10        0.11        0.03      0.22 o 
  -3  -6  10        3.14        2.89      0.29 o 
  -2  -6  10        3.34        3.36      0.37 o 
  -1  -6  10        9.09        8.22      0.48 o 
   0  -6  10        4.59        4.02      0.45 o 
   1  -6  10        0.07        0.95      0.82 o 
   2  -6  10        2.21        2.31      0.47 o 
   3  -6  10        0.75        1.10      0.55 o 
   4  -6  10        1.05        0.84      0.39 o 
   5  -6  10        0.49        0.08      0.43 o 
  -7  -5  10        0.10       -0.29      0.29 o 
  -6  -5  10        1.10        1.79      0.66 o 
  -5  -5  10        0.18        0.37      0.30 o 
  -4  -5  10        5.98        5.91      0.30 o 
  -3  -5  10        1.36        1.16      0.26 o 
  -2  -5  10        0.40        0.35      0.44 o 
  -1  -5  10        0.17        0.21      0.32 o 
   0  -5  10        3.62        2.99      0.37 o 
   1  -5  10        1.68        2.56      0.41 o 
   2  -5  10        0.01        0.19      0.47 o 
   3  -5  10        0.70        0.25      0.50 o 
   4  -5  10        0.10       -0.29      0.49 o 
   5  -5  10        0.04       -0.39      0.39 o 
  -8  -4  10        0.00       -0.01      0.52 o 
  -7  -4  10        0.50        0.56      0.25 o 
  -6  -4  10        0.58        0.63      0.78 o 
  -5  -4  10        0.62        0.02      0.17 o 
  -4  -4  10        0.06        0.45      0.25 o 
  -3  -4  10        4.96        5.03      0.26 o 
  -2  -4  10        0.23        0.19      0.31 o 
  -1  -4  10        1.62        2.28      0.28 o 
   0  -4  10        3.61        3.33      0.35 o 
   1  -4  10        2.24        2.94      0.55 o 
   2  -4  10        3.32        1.70      0.51 o 
   3  -4  10        0.03        0.22      0.43 o 
   4  -4  10        0.05       -0.30      0.52 o 
   5  -4  10        0.14        0.47      0.58 o 
  -8  -3  10        0.14        0.27      0.33 o 
  -7  -3  10        0.01       -0.21      0.22 o 
  -6  -3  10        0.27        0.27      0.19 o 
  -5  -3  10        1.92        2.31      0.27 o 
  -4  -3  10       11.83       13.32      1.30 o 
  -3  -3  10        7.74        7.12      0.23 o 
  -2  -3  10        1.71        1.19      0.53 o 
  -1  -3  10        5.57        4.82      0.55 o 
   0  -3  10        5.24        4.34      1.17 o 
   1  -3  10        4.29        4.93      0.55 o 
   2  -3  10        0.09       -0.19      0.49 o 
   3  -3  10        0.16        0.55      0.37 o 
   4  -3  10        0.49        1.08      0.51 o 
  -9  -2  10        0.09       -0.20      0.59 o 
  -8  -2  10        0.41        0.08      0.55 o 
  -7  -2  10        0.04       -0.16      0.17 o 
  -6  -2  10        0.00        0.12      0.17 o 
  -5  -2  10        0.47        0.58      0.59 o 
  -4  -2  10        0.65       -0.05      0.45 o 
  -3  -2  10        1.92        2.43      0.42 o 
  -2  -2  10       29.78       32.76      0.98 o 
  -1  -2  10        0.14        0.19      0.16 o 
   0  -2  10       21.24       22.48      4.00 o 
   1  -2  10        0.38        0.45      0.25 o 
   2  -2  10        1.09        1.55      0.35 o 
   3  -2  10        0.10       -0.24      0.38 o 
   4  -2  10        0.03       -0.03      0.53 o 
  -9  -1  10        1.30        2.88      1.00 o 
  -8  -1  10        0.02        0.22      0.19 o 
  -7  -1  10        0.03       -0.02      0.22 o 
  -6  -1  10        1.89        1.55      0.25 o 
  -5  -1  10        0.12       -0.17      0.20 o 
  -4  -1  10        3.43        2.48      0.30 o 
  -3  -1  10       15.37       15.89      1.61 o 
  -2  -1  10        8.01        6.98      0.79 o 
  -1  -1  10       18.96       16.16      1.75 o 
   0  -1  10        1.81        1.26      0.26 o 
   1  -1  10        0.08        0.26      0.25 o 
   2  -1  10        0.01       -0.32      0.32 o 
   3  -1  10        0.61        1.56      0.51 o 
   4  -1  10        0.00       -0.24      0.52 o 
 -10   0  10        0.01       -0.59      1.10 o 
  -9   0  10        0.01       -0.28      0.28 o 
  -8   0  10        0.20        0.39      0.19 o 
  -7   0  10        2.61        2.91      0.87 o 
  -6   0  10        0.02       -0.01      0.32 o 
  -5   0  10        4.18        4.38      1.42 o 
  -4   0  10        0.44        0.79      0.24 o 
  -3   0  10        3.25        5.70      1.38 o 
  -2   0  10        7.82        6.36      1.66 o 
  -1   0  10       15.48       16.50      1.98 o 
   0   0  10        1.94        1.39      0.37 o 
   1   0  10        3.74        3.36      0.50 o 
   2   0  10        1.61        1.28      0.54 o 
   3   0  10        4.40        4.34      0.86 o 
 -10   1  10        0.01       -0.53      0.53 o 
  -9   1  10        0.00        0.50      0.31 o 
  -8   1  10        0.37        0.31      0.25 o 
  -7   1  10        6.11        4.82      0.98 o 
  -6   1  10       13.02       10.73      3.12 o 
  -5   1  10        3.77        4.18      0.56 o 
  -4   1  10       18.52       20.34      3.83 o 
  -3   1  10        3.55        4.20      0.33 o 
  -2   1  10       16.00       16.23      1.59 o 
  -1   1  10       11.81       10.32      0.53 o 
   0   1  10        1.28        1.13      0.54 o 
   1   1  10        2.20        1.61      0.43 o 
   2   1  10        1.52        0.53      0.59 o 
   3   1  10        0.22        0.18      0.62 o 
 -10   2  10        0.01        1.24      0.78 o 
  -9   2  10        0.58        0.63      0.30 o 
  -8   2  10        2.67        2.13      0.55 o 
  -7   2  10        9.79        8.61      4.02 o 
  -6   2  10        2.70        3.04      0.71 o 
  -5   2  10        5.26        4.14      1.23 o 
  -4   2  10        6.34        6.13      1.87 o 
  -3   2  10        1.12        1.38      0.31 o 
  -2   2  10       10.63       11.31      1.99 o 
  -1   2  10        0.72        0.02      0.31 o 
   0   2  10        1.43        0.75      0.43 o 
   1   2  10        1.25        1.80      1.03 o 
   2   2  10        0.60        0.20      1.01 o 
 -10   3  10        0.01        0.09      0.66 o 
  -9   3  10        0.06        0.19      0.28 o 
  -8   3  10        0.88        0.57      0.42 o 
  -7   3  10        0.04        0.43      0.79 o 
  -6   3  10        2.18        1.22      0.87 o 
  -5   3  10        0.00        0.02      0.23 o 
  -4   3  10        8.55        8.35      2.16 o 
  -3   3  10        0.68        0.52      0.31 o 
  -2   3  10        0.31       -0.12      0.38 o 
  -1   3  10        3.64        3.07      0.46 o 
   0   3  10        0.34        0.50      0.78 o 
   1   3  10        0.00       -0.14      0.80 o 
 -10   4  10        0.02       -0.34      0.46 o 
  -9   4  10        0.05        0.72      0.70 o 
  -8   4  10        0.00        0.07      0.39 o 
  -7   4  10        0.98        0.82      0.23 o 
  -6   4  10        0.09       -0.17      0.24 o 
  -5   4  10        1.24        1.36      0.56 o 
  -4   4  10        0.52        0.32      0.30 o 
  -3   4  10        0.00        0.03      0.34 o 
  -2   4  10        6.41        7.96      0.80 o 
  -1   4  10        0.66        0.25      0.54 o 
   0   4  10        0.03        0.05      0.50 o 
   1   4  10        0.19        0.03      0.47 o 
  -9   5  10        0.16       -0.29      0.70 o 
  -8   5  10        0.47        0.53      0.47 o 
  -7   5  10        0.52        1.17      0.42 o 
  -6   5  10        0.16       -0.06      0.81 o 
  -5   5  10        1.34        0.99      0.33 o 
  -4   5  10        1.16        0.70      0.92 o 
  -3   5  10        0.66        1.11      0.40 o 
  -2   5  10        0.01        0.20      0.57 o 
  -1   5  10        1.19        0.79      0.54 o 
  -9   6  10        0.01       -0.23      0.42 o 
  -8   6  10        0.11        0.56      0.43 o 
  -7   6  10        0.10        0.54      0.68 o 
  -6   6  10        0.20        0.24      0.45 o 
  -5   6  10        1.44        1.82      0.70 o 
  -4   6  10        0.90        0.33      0.68 o 
  -3   6  10        0.48        0.39      0.49 o 
  -2   6  10        0.38        0.43      0.60 o 
  -8   7  10        0.00       -0.47      0.47 o 
  -7   7  10        0.02       -0.27      0.78 o 
  -6   7  10        0.00        0.09      0.74 o 
  -5   7  10        0.12       -0.73      0.73 o 
  -4   7  10        0.34        0.65      0.45 o 
  -2  -9  11        0.14       -0.14      0.52 o 
  -1  -9  11        0.18       -0.45      0.45 o 
   0  -9  11        0.79        0.15      0.41 o 
   1  -9  11        1.05        1.20      1.00 o 
  -4  -8  11        0.06       -0.68      0.68 o 
  -3  -8  11        0.00       -0.31      0.35 o 
  -2  -8  11        0.83        1.54      0.86 o 
  -1  -8  11        0.12       -0.19      0.32 o 
   0  -8  11        0.02        0.14      0.56 o 
   1  -8  11        0.74        0.80      0.47 o 
   2  -8  11        0.02       -0.33      0.44 o 
   3  -8  11        0.15        0.34      0.51 o 
  -5  -7  11        0.01        0.40      0.36 o 
  -4  -7  11        0.13        0.23      0.33 o 
  -3  -7  11        1.30        0.59      0.36 o 
  -2  -7  11        0.30        0.02      0.54 o 
  -1  -7  11        0.44        1.31      0.39 o 
   0  -7  11        0.02        0.08      0.78 o 
   1  -7  11        1.87        1.65      0.63 o 
   2  -7  11        0.34        0.67      0.59 o 
   3  -7  11        0.66        0.53      0.53 o 
  -6  -6  11        0.07        0.36      0.38 o 
  -5  -6  11        0.29        0.05      0.33 o 
  -4  -6  11        1.31        2.20      0.39 o 
  -3  -6  11        0.02        0.32      0.31 o 
  -2  -6  11        0.00        0.17      0.30 o 
  -1  -6  11        5.09        3.86      0.47 o 
   0  -6  11        0.93        0.49      0.45 o 
   1  -6  11        0.82        0.89      0.45 o 
   2  -6  11        0.17        0.58      0.53 o 
   3  -6  11        0.13       -0.09      0.48 o 
  -7  -5  11        0.12       -0.02      0.30 o 
  -6  -5  11        0.07        0.70      0.45 o 
  -5  -5  11        1.31        0.90      0.27 o 
  -4  -5  11        0.25       -0.11      0.36 o 
  -3  -5  11        2.19        2.25      0.28 o 
  -2  -5  11        0.53        0.69      0.28 o 
  -1  -5  11        1.53        2.10      0.38 o 
   0  -5  11        3.64        4.99      0.55 o 
   1  -5  11        0.09       -0.46      0.46 o 
   2  -5  11        0.01       -0.18      0.51 o 
   3  -5  11        0.30        0.28      0.44 o 
   4  -5  11        0.23        0.18      0.50 o 
  -7  -4  11        0.10        0.07      0.26 o 
  -6  -4  11        0.02        0.24      0.22 o 
  -5  -4  11        2.11        1.26      0.46 o 
  -4  -4  11       11.43       10.46      0.64 o 
  -3  -4  11        0.13        0.47      0.26 o 
  -2  -4  11        0.16        0.64      0.27 o 
  -1  -4  11        1.93        2.18      0.57 o 
   0  -4  11        0.00        0.28      0.46 o 
   1  -4  11        1.71        0.46      0.49 o 
   2  -4  11        0.00       -0.30      0.53 o 
   3  -4  11        0.66        0.09      0.51 o 
   4  -4  11        0.02        0.28      0.49 o 
  -8  -3  11        0.12        0.43      0.32 o 
  -7  -3  11        0.51        0.64      0.31 o 
  -6  -3  11        0.90        0.75      0.39 o 
  -5  -3  11        1.75        1.31      0.23 o 
  -4  -3  11        2.16        1.35      0.41 o 
  -3  -3  11        1.40        2.01      0.26 o 
  -2  -3  11        0.89        0.59      0.24 o 
  -1  -3  11        0.10        0.01      0.31 o 
   0  -3  11        0.46        0.76      0.49 o 
   1  -3  11        6.13        5.56      0.69 o 
   2  -3  11        0.09        1.28      0.60 o 
   3  -3  11        0.04        0.76      0.55 o 
  -8  -2  11        0.33        0.15      0.28 o 
  -7  -2  11        0.01        0.10      0.20 o 
  -6  -2  11        0.52        0.38      0.45 o 
  -5  -2  11        0.05        0.07      0.25 o 
  -4  -2  11        0.67        0.99      0.46 o 
  -3  -2  11       12.80       10.59      2.07 o 
  -2  -2  11        1.56        1.71      0.20 o 
  -1  -2  11        0.19        0.88      0.43 o 
   0  -2  11        0.14        0.17      0.16 o 
   1  -2  11        0.42        0.98      0.28 o 
   2  -2  11        1.10        1.06      0.58 o 
   3  -2  11        0.02        1.02      0.76 o 
  -9  -1  11        0.03        1.38      1.04 o 
  -8  -1  11        0.23        0.06      0.26 o 
  -7  -1  11        0.19        0.49      0.21 o 
  -6  -1  11        1.46        1.05      0.25 o 
  -5  -1  11        0.16        0.18      0.24 o 
  -4  -1  11        3.75        3.38      1.80 o 
  -3  -1  11        0.97        1.35      0.28 o 
  -2  -1  11        1.79        2.02      0.28 o 
  -1  -1  11        0.75        0.86      0.40 o 
   0  -1  11        0.00        0.03      0.30 o 
   1  -1  11        0.58       -0.20      0.48 o 
   2  -1  11        1.47        2.81      0.61 o 
   3  -1  11        0.08        0.31      0.60 o 
  -9   0  11        0.00        0.36      0.43 o 
  -8   0  11        0.20       -0.28      0.28 o 
  -7   0  11        0.11        0.41      0.46 o 
  -6   0  11        2.03        1.57      0.46 o 
  -5   0  11        0.81        0.83      0.27 o 
  -4   0  11        3.45        2.81      0.64 o 
  -3   0  11        1.54        0.85      0.47 o 
  -2   0  11        7.76        8.07      1.02 o 
  -1   0  11        3.68        4.13      0.39 o 
   0   0  11        0.60       -0.01      0.30 o 
   1   0  11        1.78        1.29      0.45 o 
   2   0  11        0.00        0.87      0.56 o 
  -9   1  11        0.13        0.22      0.29 o 
  -8   1  11        0.16        0.35      0.30 o 
  -7   1  11        1.69        0.68      0.36 o 
  -6   1  11        0.27        0.15      0.30 o 
  -5   1  11        5.86        4.31      0.34 o 
  -4   1  11        0.70        0.96      0.32 o 
  -3   1  11        1.67        1.56      0.64 o 
  -2   1  11        7.83        8.13      0.58 o 
  -1   1  11        1.78        1.11      0.44 o 
   0   1  11        0.12        0.47      0.67 o 
   1   1  11        0.09        0.16      0.62 o 
   2   1  11        1.02       -0.05      0.61 o 
  -9   2  11        0.01        0.41      0.43 o 
  -8   2  11        0.09       -0.01      0.37 o 
  -7   2  11        1.85        1.59      0.46 o 
  -6   2  11        2.31        1.32      0.31 o 
  -5   2  11        0.85        2.09      0.44 o 
  -4   2  11        1.09        1.62      0.38 o 
  -3   2  11        4.10        4.04      0.45 o 
  -2   2  11        2.01        2.08      0.45 o 
  -1   2  11        0.40        1.14      0.65 o 
   0   2  11        0.42        0.36      0.47 o 
   1   2  11        0.12        1.09      0.58 o 
  -9   3  11        0.08       -0.19      0.41 o 
  -8   3  11        0.06       -0.35      0.35 o 
  -7   3  11        0.87        1.31      0.28 o 
  -6   3  11        1.16        1.58      0.74 o 
  -5   3  11        0.37        0.26      0.23 o 
  -4   3  11        0.04        0.28      0.98 o 
  -3   3  11        1.44        2.73      0.98 o 
  -2   3  11        5.14        4.60      0.50 o 
  -1   3  11        1.00        1.19      0.48 o 
   0   3  11        0.38        0.27      0.50 o 
  -9   4  11        0.78        0.85      0.50 o 
  -8   4  11        0.81        0.46      0.59 o 
  -7   4  11        0.00       -0.33      0.36 o 
  -6   4  11        0.35        0.34      0.40 o 
  -5   4  11        0.09       -0.07      0.56 o 
  -4   4  11        2.71        3.52      0.86 o 
  -3   4  11        5.08        5.78      1.13 o 
  -2   4  11        0.28        0.14      0.46 o 
  -1   4  11        0.06        0.49      0.79 o 
  -8   5  11        0.19        0.26      0.49 o 
  -7   5  11        0.04        0.09      0.48 o 
  -6   5  11        0.85        0.99      1.07 o 
  -5   5  11        0.00       -0.49      0.49 o 
  -4   5  11        0.00        0.77      0.50 o 
  -3   5  11        0.17        0.64      1.18 o 
  -2   5  11        0.26       -0.60      0.60 o 
  -7   6  11        0.77        1.40      0.67 o 
  -6   6  11        0.00        0.22      0.57 o 
  -5   6  11        0.32       -0.10      0.46 o 
  -4   6  11        0.30        0.27      0.68 o 
  -2  -8  12        0.01        0.06      0.39 o 
  -1  -8  12        0.02       -0.10      1.01 o 
   0  -8  12        0.51        0.40      0.51 o 
   1  -8  12        1.19        1.46      0.90 o 
  -4  -7  12        0.00        0.35      0.59 o 
  -3  -7  12        0.13        0.13      0.41 o 
  -2  -7  12        0.21        0.82      0.77 o 
  -1  -7  12        1.29        1.31      0.51 o 
   0  -7  12        1.23        0.88      0.46 o 
   1  -7  12        0.01       -0.05      0.75 o 
   2  -7  12        0.06        0.94      0.56 o 
  -5  -6  12        0.17        0.51      0.78 o 
  -4  -6  12        0.03        0.08      0.36 o 
  -3  -6  12        0.15        0.16      0.47 o 
  -2  -6  12        0.04        0.12      0.33 o 
  -1  -6  12        1.01        0.29      0.40 o 
   0  -6  12        0.07       -0.13      0.46 o 
   1  -6  12        0.00       -0.10      0.51 o 
   2  -6  12        0.24       -0.01      0.57 o 
  -6  -5  12        0.29        1.21      0.42 o 
  -5  -5  12        0.03       -0.20      0.34 o 
  -4  -5  12        0.00        0.27      0.34 o 
  -3  -5  12        0.38        0.44      0.73 o 
  -2  -5  12        0.62        0.27      0.27 o 
  -1  -5  12        0.18        0.25      0.40 o 
   0  -5  12        0.04       -0.04      0.47 o 
   1  -5  12        0.23       -0.29      0.56 o 
   2  -5  12        0.13       -0.05      0.72 o 
  -7  -4  12        0.02       -0.14      0.56 o 
  -6  -4  12        0.03        0.15      0.33 o 
  -5  -4  12        0.10       -0.22      0.29 o 
  -4  -4  12        1.13        1.49      0.32 o 
  -3  -4  12        0.42       -0.16      0.37 o 
  -2  -4  12        0.05       -0.57      1.05 o 
  -1  -4  12        0.39        0.17      0.33 o 
   0  -4  12        1.11        1.62      0.56 o 
   1  -4  12        0.00        0.19      0.52 o 
   2  -4  12        0.38        0.39      0.44 o 
  -7  -3  12        0.01       -0.18      0.31 o 
  -6  -3  12        0.01       -0.14      0.37 o 
  -5  -3  12        0.10        0.28      0.40 o 
  -4  -3  12        0.00        0.43      0.48 o 
  -3  -3  12        0.00        0.50      0.43 o 
  -2  -3  12        0.16        0.00      0.22 o 
  -1  -3  12        0.00        0.24      0.21 o 
   0  -3  12        1.54        1.25      0.52 o 
   1  -3  12        0.20        0.01      0.57 o 
   2  -3  12        0.41        0.19      0.60 o 
  -8  -2  12        0.10       -0.02      0.27 o 
  -7  -2  12        0.01        0.18      0.35 o 
  -6  -2  12        0.14        0.84      0.82 o 
  -5  -2  12        0.01        0.43      0.28 o 
  -4  -2  12        0.46        0.33      0.43 o 
  -3  -2  12        0.01        0.10      0.36 o 
  -2  -2  12        0.22        0.55      0.49 o 
  -1  -2  12        0.44        1.21      0.46 o 
   0  -2  12        0.85        1.50      0.61 o 
   1  -2  12        0.14        0.14      0.54 o 
   2  -2  12        0.93        0.97      0.54 o 
  -8  -1  12        0.00        0.15      0.32 o 
  -7  -1  12        0.03       -0.43      0.75 o 
  -6  -1  12        1.43        1.38      0.37 o 
  -5  -1  12        0.41        1.05      0.56 o 
  -4  -1  12        0.24       -0.37      0.52 o 
  -3  -1  12        0.11        0.44      0.34 o 
  -2  -1  12        0.33        0.13      0.31 o 
  -1  -1  12        1.27        1.94      0.33 o 
   0  -1  12        1.93        2.14      0.64 o 
   1  -1  12        0.57        0.51      0.58 o 
  -8   0  12        0.42        0.40      0.57 o 
  -7   0  12        0.94        1.04      0.27 o 
  -6   0  12        0.09        0.62      1.14 o 
  -5   0  12        2.32        1.70      0.41 o 
  -4   0  12        0.47        0.26      0.43 o 
  -3   0  12        0.65        0.07      0.82 o 
  -2   0  12        0.22        0.32      0.42 o 
  -1   0  12        0.00       -0.07      0.54 o 
   0   0  12        0.50        0.41      0.55 o 
   1   0  12        0.77        1.71      0.66 o 
  -8   1  12        0.09       -0.39      0.39 o 
  -7   1  12        1.41        1.26      0.35 o 
  -6   1  12        2.64        2.84      0.80 o 
  -5   1  12        0.06       -0.06      0.51 o 
  -4   1  12        0.15       -0.36      0.36 o 
  -3   1  12        0.06        1.03      0.57 o 
  -2   1  12        0.20        0.63      0.42 o 
  -1   1  12        0.59        0.85      0.47 o 
   0   1  12        0.43        2.85      4.28 o 
  -8   2  12        0.94        0.51      0.57 o 
  -7   2  12        0.48        0.28      0.46 o 
  -6   2  12        0.01        0.41      0.31 o 
  -5   2  12        0.33        0.79      0.48 o 
  -4   2  12        1.06        0.08      0.44 o 
  -3   2  12        1.21        2.14      0.53 o 
  -2   2  12        0.00       -0.12      0.57 o 
  -1   2  12        0.01        0.09      0.60 o 
   0   2  12        0.17       -0.32      0.53 o 
  -8   3  12        0.36        0.65      0.41 o 
  -7   3  12        0.01        0.28      0.44 o 
  -6   3  12        0.14       -0.36      0.49 o 
  -5   3  12        1.29        1.77      0.88 o 
  -4   3  12        1.26        1.56      1.49 o 
  -3   3  12        0.16        0.54      0.56 o 
  -2   3  12        0.80        0.58      0.55 o 
  -1   3  12        0.07       -0.70      0.70 o 
  -8   4  12        0.03        0.06      0.43 o 
  -7   4  12        0.02        0.15      0.50 o 
  -6   4  12        0.08        0.11      0.50 o 
  -5   4  12        0.00        0.64      0.51 o 
  -4   4  12        0.00       -0.23      0.51 o 
  -3   4  12        0.02       -0.20      0.53 o 
  -6   5  12        0.04       -0.43      1.17 o 
  -5   5  12        0.60        0.32      0.43 o 
  -4  -6  13        0.11       -0.42      1.05 o 
  -3  -6  13        0.27        0.11      0.46 o 
  -2  -6  13        0.22        0.84      0.56 o 
  -1  -6  13        0.15        0.26      0.49 o 
   0  -6  13        0.08       -0.55      0.55 o 
  -5  -5  13        0.00        0.03      0.42 o 
  -4  -5  13        0.00       -0.03      0.36 o 
  -3  -5  13        0.04        1.05      0.93 o 
  -2  -5  13        0.06        0.23      0.56 o 
  -1  -5  13        0.00       -0.34      0.55 o 
   0  -5  13        0.00        0.08      0.52 o 
  -6  -4  13        0.00       -0.04      0.49 o 
  -5  -4  13        0.00       -0.46      0.46 o 
  -4  -4  13        0.22        0.46      0.44 o 
  -3  -4  13        0.22        0.66      0.81 o 
  -2  -4  13        0.04       -0.02      0.53 o 
  -1  -4  13        0.01       -0.44      0.44 o 
   0  -4  13        0.05       -0.03      0.55 o 
   1  -4  13        0.01        0.32      0.61 o 
  -6  -3  13        0.39        0.20      0.42 o 
  -5  -3  13        0.23        0.08      0.74 o 
  -4  -3  13        0.05        0.78      0.51 o 
  -3  -3  13        1.04        1.29      0.54 o 
  -2  -3  13        0.23        0.62      0.56 o 
  -1  -3  13        0.03        0.40      0.55 o 
   0  -3  13        0.01        0.02      0.58 o 
   1  -3  13        1.24        0.83      0.51 o 
  -7  -2  13        0.05        0.16      0.28 o 
  -6  -2  13        0.02        0.14      0.30 o 
  -5  -2  13        0.24        0.91      0.43 o 
  -4  -2  13        0.95        2.31      0.70 o 
  -3  -2  13        0.01        0.71      0.59 o 
  -2  -2  13        1.30        1.21      0.56 o 
  -1  -2  13        0.36       -0.09      0.51 o 
   0  -2  13        0.00       -0.05      0.45 o 
  -7  -1  13        0.00        0.14      0.35 o 
  -6  -1  13        0.08        0.52      0.41 o 
  -5  -1  13        0.15       -0.45      0.45 o 
  -4  -1  13        1.40        1.68      0.56 o 
  -3  -1  13        2.28        2.19      0.62 o 
  -2  -1  13        0.24       -0.29      0.74 o 
  -1  -1  13        0.19       -0.39      0.61 o 
   0  -1  13        1.70        1.01      0.56 o 
  -7   0  13        0.03        0.03      0.32 o 
  -6   0  13        0.28        0.75      0.46 o 
  -5   0  13        0.91        1.43      0.75 o 
  -4   0  13        0.25       -0.01      0.54 o 
  -3   0  13        0.00        0.45      0.80 o 
  -2   0  13        0.05        0.53      0.57 o 
  -1   0  13        0.99        1.69      0.68 o 
  -7   1  13        0.08        1.17      0.53 o 
  -6   1  13        0.08        0.20      0.55 o 
  -5   1  13        0.02        0.01      0.63 o 
  -4   1  13        0.02       -0.32      0.57 o 
  -3   1  13        0.08        0.06      0.73 o 
  -2   1  13        0.00       -0.15      0.64 o 
  -1   1  13        0.09        1.34      0.95 o 
  -7   2  13        0.02        0.16      0.38 o 
  -6   2  13        0.00        0.90      0.88 o 
  -5   2  13        0.16       -0.47      0.84 o 
  -4   2  13        0.44        1.72      0.64 o 
  -3   2  13        0.04       -0.09      0.46 o 
  -6   3  13        0.08        0.52      0.50 o 
  -5   3  13        0.31       -0.46      0.46 o 
  -4   3  13        0.02       -0.55      0.55 o 
  -3  -4  14        0.20        0.47      0.55 o 
  -2  -4  14        0.18       -0.10      0.51 o 
  -4  -3  14        0.29        0.39      0.32 o 
  -3  -3  14        0.01        0.16      0.34 o 
  -2  -3  14        0.03       -0.42      0.57 o 
  -4  -2  14        0.00        0.22      0.38 o 
  -3  -2  14        0.20       -0.27      0.42 o 
  -2  -2  14        0.02        0.30      0.46 o 
  -5  -1  14        0.38        1.22      0.52 o 
  -4  -1  14        0.49        0.10      0.47 o 
  -3  -1  14        0.07       -0.50      0.50 o 
  -5   0  14        0.03        0.32      0.33 o 
  -4   0  14        0.00        0.45      0.34 o 
                                                 
